# Supplementary material for: Environment-specificity and universality of the microbial growth law
Source: Commun Biol. 2022 Aug 31;5:891. doi: 10.1038/s42003-022-03815-w (PMC9433384; doi:10.1038/s42003-022-03815-w)
Supplement: Supplementary file 4 — Supplementary Data 1 [file 42003_2022_3815_MOESM4_ESM.xlsx]

## Sheet: Data_Riba
ensembl_gene_id	orf_length	real_density	real_protein_synthesis_per_mrna	vi(aa/s)	mass(da)	ave_aa_mass	ki(da/s)
YPL228W	550	0.0129859	0.0480639	3.70122	61850	112.455	416.219
YLR390W-A	239	0.0208173	0.0566051	2.71914	23268	97.3556	264.724
YLR421C	157	0.0142083	0.0816293	5.74519	17902	114.025	655.098
YPL249C-A	101	0.0270883	0.0470889	1.73835	11135	110.248	191.649
YOR298C-A	152	0.0215967	0.122331	5.66435	16404	107.921	611.303
YBR085C-A	86	0.0221802	0.0820264	3.69818	9405	109.36	404.435
YEL020W-A	88	0.0278775	0.0469434	1.68391	10202	115.932	195.219
YJR048W	110	0.0421489	0.00240115	0.0569683	12182	110.745	6.30898
YOL086C	349	0.0296495	0.189507	6.39159	36849	105.585	674.853
YGR192C	333	0.0245898	0.327134	13.3036	35747	107.348	1428.12
YHR051W	149	0.0198148	0.0452886	2.2856	17342	116.389	266.019
YJR104C	155	0.033751	0.384563	11.3941	15855	102.29	1165.51
YHR008C	234	0.0196499	0.0668278	3.40092	25774	110.145	374.595
YBR160W	299	0.0201574	0.0108531	0.53842	34061	113.916	61.3349
YCR012W	417	0.0275362	0.543439	19.7355	44738	107.285	2117.33
YMR297W	533	0.0156007	0.0805507	5.16328	59802	112.199	579.315
YPL111W	334	0.0403454	0.158989	3.9407	35662	106.772	420.758
YBR011C	288	0.0176477	0.34218	19.3895	32300	112.153	2174.58
YJR121W	512	0.0214136	0.378161	17.6599	54794	107.02	1889.95
YGR254W	438	0.0619189	1.01938	16.4632	46816	106.886	1759.68
YHR174W	438	0.0254252	0.464947	18.2869	46914	107.11	1958.7
YER086W	577	0.0135821	0.0207383	1.52688	63831	110.626	168.913
YGL026C	708	0.0281925	0.257369	9.12897	76626	108.229	988.018
YKL211C	485	0.0111994	0.0308052	2.75061	53489	110.287	303.356
YDR050C	249	0.0214726	0.271464	12.6423	26795	107.61	1360.45
YKL152C	248	0.0163744	0.212224	12.9608	27609	111.327	1442.88
YGR264C	752	0.0196784	0.12198	6.19869	85678	113.934	706.238
YDL181W	86	0.0387953	0.0878606	2.26472	9870	114.767	259.916
YDL130W-A	87	0.0246781	0.144541	5.85704	10062	115.655	677.397
YOR101W	310	0.00841665	0.0787721	9.35908	34347	110.797	1036.96
YNL098C	323	0.0165659	0.00395254	0.238595	34705	107.446	25.636
YFL038C	207	0.0118253	0.048814	4.12792	23214	112.145	462.925
YDR224C	132	0.0269601	0.18918	7.01704	14252	107.97	757.627
YNL030W	104	0.0418927	0.0523943	1.25068	11368	109.308	136.709
YBR009C	104	0.0441426	0.0525723	1.19097	11368	109.308	130.182
YDR382W	111	0.015513	0.102289	6.59372	11050	99.5495	656.402
YGL103W	150	0.0278579	0.0632587	2.27076	16722	111.48	253.145
YML024W	137	0.0243212	0.0712761	2.93061	15788	115.241	337.727
YFL037W	458	0.0130741	0.0364453	2.7876	50923	111.186	309.941
YPL240C	710	0.0681733	0.50354	7.38617	81406	114.656	846.872
YOR187W	438	0.0150234	0.0452915	3.01473	47972	109.525	330.189
YBR118W	459	0.0369743	0.0969216	2.62132	50045	109.031	285.804
YPR080W	459	0.0379844	0.100884	2.65593	50033	109.004	289.508
YMR300C	511	0.0142975	0.045252	3.16503	56719	110.996	351.306
YDL140C	1734	0.0158413	0.0701519	4.42841	191612	110.503	489.352
YER165W	578	0.0222957	0.303019	13.5909	64344	111.322	1512.96
YDR408C	215	0.0111527	0.0146042	1.30948	23540	109.488	143.373
YGL031C	156	0.0165265	0.0174294	1.05463	17614	112.91	119.079
YIL078W	735	0.0156042	0.0753852	4.83108	84520	114.993	555.542
YFR053C	486	0.14264	10.8956	76.385	53738	110.572	8446.04
YGL253W	487	0.0246836	0.735193	29.7847	53942	110.764	3299.07
YDR225W	133	0.037593	0.0252669	0.672118	13989	105.18	70.6937
YGL008C	919	0.0428591	0.140644	3.28154	99619	108.399	355.717
YLR340W	313	0.0178869	0.150602	8.41969	33717	107.722	906.987
YDL081C	107	0.0179111	0.0511027	2.85313	10908	101.944	290.86
YOL039W	107	0.018699	0.0889541	4.75715	10746	100.43	477.76
YGL040C	343	0.0199644	0.00796716	0.399069	37740	110.029	43.9092
YER091C	768	0.0430651	5.71435	132.691	85860	111.797	14834.4
YGL076C	245	0.0198958	0.0327009	1.64361	27638	112.808	185.412
YGL147C	192	0.0189218	0.00250428	0.132349	21569	112.339	14.8679
YKL180W	185	0.0172695	0.051115	2.95984	20549	111.076	328.767
YLR344W	128	0.0358731	0.0866414	2.41522	14234	111.203	268.58
YPL143W	108	0.0308911	0.0582281	1.88495	12154	112.537	212.126
YMR194W	101	0.0261559	0.0098086	0.375005	11124	110.139	41.3025
YLR029C	205	0.012727	0.0105422	0.828328	24422	119.132	98.6802
YLR061W	122	0.0238271	0.0101501	0.425991	13693	112.238	47.8122
YNL178W	241	0.0117039	0.034633	2.9591	26503	109.971	325.415
YLR167W	153	0.0101382	0.00198229	0.195527	17216	112.523	22.0013
YDL165W	192	0.012293	0.00407001	0.331084	22363	116.474	38.5626
YDR168W	507	0.0158886	0.321741	20.2498	58385	115.158	2331.92
YIL038C	837	0.0116989	0.00802242	0.685741	94403	112.787	77.3429
YJL080C	1223	0.0244095	0.200634	8.2195	134810	110.229	906.026
YLR355C	396	0.0311866	0.512857	16.4448	44368	112.04	1842.48
YLR044C	564	0.0257002	0.173492	6.75061	61495	109.034	736.044
YAL039C	270	0.0136505	0.0120699	0.884206	30081	111.411	98.5103
YOR204W	605	0.0335075	0.259537	7.74566	65553	108.352	839.258
YOR257W	162	0.0094308	0.011622	1.23234	18751	115.747	142.64
YGL237C	266	0.0188922	0.0615003	3.25533	29867	112.282	365.515
YPR165W	210	0.0157056	0.0265373	1.68967	23152	110.248	186.282
YDR477W	634	0.0122195	0.00989449	0.80973	72045	113.636	92.0142
YOR074C	305	0.0192807	0.0938375	4.8669	35047	114.908	559.247
YBR109C	148	0.0182693	0.120646	6.6038	16135	109.02	719.948
YDR226W	223	0.0228327	0.18247	7.9916	24255	108.767	869.22
YNL121C	618	0.0136256	0.217426	15.9572	70123	113.468	1810.63
YGL234W	803	0.0161794	0.27877	17.2299	86068	107.183	1846.75
YMR083W	376	0.0195474	0.360418	18.4381	40370	107.367	1979.65
YPR191W	369	0.0255025	0.474588	18.6095	40478	109.696	2041.4
YOR303W	412	0.0095166	0.0590807	6.20818	45362	110.102	683.532
YOL139C	214	0.0101761	0.0674051	6.62385	24254	113.336	750.724
YPL154C	406	0.0322462	0.882116	27.3556	44499	109.603	2998.27
YGL043W	310	0.0107173	0.0300142	2.80055	34843	112.397	314.772
YIL033C	417	0.0162786	0.11006	6.76106	47219	113.235	765.588
YNL302C	145	0.0217682	0.146059	6.70974	15891	109.593	735.341
YFL045C	255	0.0208312	0.27507	13.2047	29063	113.973	1504.97
YMR108W	688	0.0217488	0.30196	13.884	74937	108.92	1512.25
YHR013C	239	0.0132443	0.00107073	0.0808451	27603	115.494	9.3371
YFL005W	216	0.0128577	0.00965364	0.750808	23506	108.824	81.706
YPR110C	336	0.0126241	0.0986336	7.81311	37687	112.164	876.347
YOR236W	212	0.00797474	0.0424849	5.32743	24261	114.439	609.664
YOR151C	1225	0.0144167	0.0316796	2.19743	138751	113.266	248.895
YCR005C	461	0.0338224	0.0560706	1.6578	51413	111.525	184.886
YPL237W	286	0.0133734	0.0864101	6.46133	31574	110.399	713.322
YBR084W	976	0.0127961	0.0649971	5.07944	106217	108.829	552.79
YGL203C	730	0.0107423	0.016483	1.53441	82245	112.664	172.873
YFL018C	500	0.0205226	0.137212	6.68588	54010	108.02	722.209
YML085C	448	0.0189634	0.067144	3.54071	49800	111.161	393.588
YJL026W	400	0.0204817	0.10976	5.35894	46147	115.368	618.247
YLR333C	109	0.0498585	0.088593	1.77689	12009	110.174	195.767
YKR057W	88	0.0228177	0.278779	12.2177	9746	110.75	1353.11
YLR264W	68	0.0532123	0.68951	12.9577	7565	111.25	1441.55
YDL075W	114	0.0099322	0.00787259	0.792633	12953	113.623	90.0612
YGL041W-A	155	0.0060445	0.00724404	1.19845	18103	116.794	139.971
YIL148W	129	0.0160938	0.0450326	2.79812	14554	112.822	315.689
YKR094C	129	0.020578	0.0646174	3.14012	14554	112.822	354.274
YJR045C	655	0.0370764	1.22353	33.0002	70628	107.829	3558.38
YPR043W	93	0.0458815	0.0239239	0.521427	10091	108.505	56.5777
YJR094W-A	93	0.0220632	0.0141834	0.642852	10091	108.505	69.7529
YGR118W	146	0.0291824	0.0352658	1.20846	16038	109.849	132.748
YPR132W	146	0.0327352	0.0378144	1.15516	16038	109.849	126.893
YER074W	136	0.0251061	0.00788646	0.314125	15329	112.713	35.4061
YIL069C	136	0.0371206	0.0159258	0.429028	15329	112.713	48.3571
YLR287C-A	64	0.0232576	0.00165492	0.0711562	7118	111.219	7.9139
YOR182C	64	0.0228095	0.00162913	0.0714233	7118	111.219	7.9436
YPL090C	237	0.0237339	0.0474348	1.99862	26996	113.907	227.657
YBR181C	237	0.0250599	0.0528556	2.10917	26996	113.907	240.25
YER117W	138	0.0362416	0.0687946	1.89822	14473	104.877	199.08
YBL087C	138	0.0467949	0.116691	2.49367	14473	104.877	261.528
YPL220W	218	0.0216734	0.00954455	0.44038	24486	112.321	49.464
YGL135W	218	0.0199453	0.00841392	0.42185	24486	112.321	47.3826
YBR048W	157	0.020634	0.028322	1.37259	17749	113.051	155.172
YDR025W	157	0.0285761	0.042946	1.50286	17749	113.051	169.9
YOL120C	187	0.0191139	0.00707036	0.369906	20563	109.963	40.6758
YNL301C	187	0.0444436	0.0312769	0.703745	20563	109.963	77.3856
YMR143W	144	0.0353764	0.0466115	1.31759	15847	110.049	144.999
YDL083C	144	0.0238761	0.0240314	1.0065	15847	110.049	110.764
YDR418W	166	0.0193785	0.108533	5.60069	17823	107.367	601.332
YEL054C	166	0.0162215	0.117951	7.27128	17823	107.367	780.699
YDR450W	147	0.016074	0.0278372	1.73181	17038	115.905	200.725
YML026C	147	0.0199375	0.040703	2.04153	17038	115.905	236.623
YHR055C	62	0.0283359	0.363259	12.8197	6650	107.258	1375.02
YHR053C	62	0.027818	0.35369	12.7145	6650	107.258	1363.73
YBR084C-A	190	0.0221016	0.0366969	1.66038	21704	114.232	189.667
YBL027W	190	0.0155485	0.0194776	1.2527	21704	114.232	143.098
YDL136W	121	0.0233367	0.0570194	2.44333	13910	114.959	280.882
YDL191W	121	0.0214439	0.0487216	2.27205	13910	114.959	261.192
YHL034C	295	0.0255533	0.272995	10.6834	32990	111.831	1194.73
YKR059W	396	0.0323039	0.0338241	1.04706	44697	112.871	118.183
YJL138C	396	0.0319623	0.0337181	1.05493	44639	112.725	118.917
YLR163C	463	0.0129774	0.0663308	5.11126	51084	110.333	563.939
YAL005C	643	0.0669543	0.704639	10.5242	69657	108.331	1140.1
YLL024C	640	0.0434247	1.22818	28.283	69470	108.547	3070.03
YHR007C	531	0.0173553	0.0327236	1.88551	60720	114.35	215.608
YDL130W	107	0.0264939	0.427307	16.1285	10668	99.7009	1608.03
YLR180W	383	0.0210748	0.304792	14.4624	41818	109.185	1579.08
YDR347W	322	0.00900755	0.0189663	2.10559	36729	114.065	240.175
YDR170C	2010	0.0139892	0.0124194	0.887784	226886	112.879	100.212
YDR044W	329	0.0114007	0.0547988	4.80663	37712	114.626	550.965
YDL229W	614	0.0331989	0.787528	23.7216	66602	108.472	2573.13
YDR481C	567	0.0238286	0.00646952	0.271502	63004	111.118	30.1688
YPR052C	94	0.0167085	0.279554	16.7313	10802	114.915	1922.67
YMR235C	408	0.00817656	0.0641296	7.8431	45816	112.294	880.734
YNL216W	828	0.0259983	0.0702262	2.70118	92413	111.61	301.479
YBR143C	438	0.0140716	0.0574323	4.08144	49006	111.886	456.655
YIL015W	588	0.0263921	0.18428	6.9824	63730	108.384	756.783
YKL126W	681	0.017512	0.0289558	1.65349	76480	112.305	185.696
YNL071W	483	0.0194108	0.0949123	4.88967	51818	107.284	524.581
YGL115W	323	0.0132798	0.000830749	0.0625573	36401	112.697	7.04999
YOR276W	162	0.0223883	0.0507309	2.26595	18223	112.488	254.892
YML106W	227	0.0138528	0.0334944	2.41788	24664	108.652	262.708
YIL034C	288	0.0106415	0.122145	11.4782	32629	113.295	1300.42
YGL030W	106	0.0166689	0.0152023	0.912016	11415	107.689	98.2138
YKL112W	732	0.0231138	0.145442	6.29244	81753	111.684	702.767
YJL151C	134	0.0177235	0.0982243	5.54205	15199	113.425	628.609
YKL060C	360	0.015254	0.20521	13.4528	39621	110.058	1480.59
YLR195C	456	0.0149899	0.00683088	0.4557	52838	115.873	52.8032
YDR155C	163	0.0429514	0.385722	8.98044	17391	106.693	958.153
YKL103C	515	0.0319222	0.152678	4.78282	57093	110.86	530.225
YOR254C	664	0.011543	0.0452073	3.91642	75345	113.471	444.401
YBR112C	967	0.0140224	0.108732	7.75415	107202	110.86	859.628
YMR186W	706	0.0276852	0.369555	13.3484	80900	114.589	1529.59
YDR037W	592	0.0180204	0.0997707	5.53654	67959	114.796	635.571
YDR454C	188	0.0176701	0.141192	7.99048	20637	109.771	877.125
YPL117C	289	0.015045	0.0420098	2.79228	33352	115.405	322.243
YFL022C	504	0.0167725	0.17004	10.138	57511	114.109	1156.84
YDL014W	328	0.0212742	0.0195609	0.919468	34465	105.076	96.6142
YKL024C	205	0.014873	0.0414711	2.78835	22933	111.868	311.928
YGR282C	314	0.0212371	0.113997	5.36781	34119	108.659	583.262
YOR027W	590	0.0323586	0.327534	10.122	66265	112.314	1136.84
YCR088W	593	0.021781	0.371634	17.0623	65576	110.583	1886.81
YCR053W	515	0.02087	0.504486	24.1728	57474	111.6	2697.68
YBR127C	518	0.0226374	0.0984223	4.34777	57749	111.485	484.71
YER178W	421	0.0194293	0.0452565	2.32929	46343	110.078	256.404
YJL034W	683	0.0186404	0.430421	23.0908	74468	109.031	2517.61
YLR249W	1045	0.0240035	0.161694	6.73629	115945	110.952	747.406
YIL136W	394	0.007051	0.0231587	3.28446	44580	113.147	371.627
YCL050C	322	0.0123537	0.177792	14.3918	36493	113.332	1631.06
YHR042W	692	0.00834072	0.056959	6.82902	76772	110.942	757.627
YOR176W	394	0.0184795	0.128975	6.97934	44596	113.188	789.977
YCR084C	714	0.0122884	0.057523	4.68109	78308	109.675	513.399
YGR240C	988	0.030971	0.317106	10.2388	107970	109.281	1118.91
YMR205C	960	0.029944	0.257086	8.58556	104618	108.977	935.629
YHL033C	257	0.0271621	0.00598757	0.220439	28125	109.436	24.1239
YDL185W	1072	0.0376302	0.761063	20.2248	118637	110.669	2238.26
YKL085W	335	0.0263925	0.636362	24.1115	35650	106.418	2565.89
YNL079C	200	0.0117146	0.0887138	7.57291	23541	117.705	891.369
YGR019W	472	0.0378542	0.200379	5.29345	52946	112.174	593.786
YDR513W	144	0.020873	0.0681389	3.26445	15861	110.146	359.565
YGR167W	234	0.0119765	0.0500257	4.17699	26532	113.385	473.606
YNL130C	394	0.0190029	0.0147084	0.77401	44829	113.779	88.0663
YCL043C	523	0.0164413	0.2443	14.8589	58227	111.333	1654.28
YHR128W	217	0.0136943	0.0124085	0.906106	24594	113.336	102.695
YBR080C	759	0.0200997	0.106776	5.31234	84056	110.746	588.319
YJR086W	111	0.0120555	0.00823055	0.682722	12625	113.739	77.652
YMR173W	431	0.0461273	1.31157	28.4338	46233	107.269	3050.06
YPL231W	1888	0.0268701	0.466499	17.3612	206947	109.612	1902.99
YOR326W	1575	0.0091394	0.00815737	0.89255	180680	114.717	102.391
YGR184C	1951	0.0118114	0.0021108	0.178708	224838	115.242	20.5948
YML007W	651	0.00844799	0.00470188	0.556568	72533	111.418	62.0116
YDL236W	313	0.0158812	0.0476893	3.00288	34625	110.623	332.188
YLR259C	573	0.034514	1.04737	30.3464	60752	106.024	3217.45
YOR140W	767	0.0076979	0.272492	35.3983	83345	108.664	3846.5
YPR088C	542	0.0170065	0.022153	1.30262	59624	110.007	143.298
YPR187W	156	0.0137994	0.0337472	2.44556	17910	114.808	280.769
YOR224C	147	0.0132936	0.010082	0.758411	16511	112.32	85.1845
YJL033W	771	0.0100983	0.00472199	0.467602	87193	113.091	52.8815
YOR046C	483	0.0178314	0.0939484	5.26869	53874	111.54	587.672
YJR007W	305	0.013225	0.0687887	5.20141	34718	113.83	592.074
YGL055W	511	0.0112779	0.00569901	0.505325	58403	114.292	57.7544
YGL011C	253	0.0114282	0.0105561	0.923693	28001	110.676	102.231
YLR196W	577	0.0109293	0.0388329	3.55311	63803	110.577	392.893
YER070W	889	0.0302538	0.219687	7.26146	99561	111.992	813.226
YBR049C	811	0.0164694	0.0435124	2.64201	91874	113.285	299.299
YKR001C	705	0.0217322	0.222122	10.2209	78737	111.684	1141.51
YGL097W	483	0.0185525	0.0430613	2.32105	53014	109.76	254.759
YHL020C	405	0.011657	0.000416623	0.03574	46065	113.741	4.0651
YGL206C	1654	0.0488368	0.445833	9.12903	187234	113.201	1033.41
YPR010C	1204	0.0155362	0.0483072	3.10933	135742	112.743	350.554
YOR210W	71	0.0151201	0.0275678	1.82326	8278	116.592	212.576
YHR123W	392	0.0157348	0.00499752	0.317609	44560	113.673	36.1037
YMR307W	560	0.0197586	0.108531	5.49283	59582	106.396	584.417
YER103W	643	0.0126211	0.0809309	6.41233	69651	108.322	694.596
YOR332W	234	0.0215157	0.21525	10.0043	26471	113.124	1131.73
YDR189W	667	0.0123116	0.0165214	1.34193	74679	111.963	150.246
YLR268W	215	0.0131279	0.0484	3.68681	25058	116.549	429.694
YLR043C	104	0.0207167	0.346692	16.7349	11235	108.029	1807.85
YAR007C	622	0.029785	0.0576965	1.9371	70348	113.1	219.085
YKL210W	1025	0.0307652	0.20733	6.7391	114266	111.479	751.268
YOL016C	448	0.00347141	0.00249518	0.718781	50447	112.605	80.9383
YOL004W	1537	0.013839	0.0274512	1.98361	174839	113.753	225.642
YJR017C	171	0.0153457	0.103825	6.7657	19405	113.48	767.768
YGR209C	105	0.0482289	2.14302	44.4342	11204	106.705	4741.34
YKL114C	368	0.00953954	0.00933376	0.978429	41439	112.606	110.177
YFL014W	110	0.0533911	13.6412	255.496	11693	106.3	27159.3
YPR074C	681	0.0280275	0.386019	13.7729	73806	108.379	1492.69
YHR057C	206	0.0122674	0.0855809	6.97629	22769	110.529	771.083
YNL154C	547	0.0129525	0.0132063	1.0196	62079	113.49	115.714
YEL034W	158	0.0543483	0.459489	8.45454	17114	108.316	915.765
YGR116W	1452	0.0104688	0.00709694	0.677916	168291	115.903	78.5724
YMR203W	388	0.03105	0.28313	9.11854	42038	108.345	987.951
YBL041W	242	0.0246668	0.0525863	2.13186	26871	111.037	236.716
YHR026W	214	0.00710276	0.000994828	0.140062	22596	105.589	14.789
YGR148C	156	0.0194171	0.00946009	0.487204	17548	112.487	54.8042
YMR079W	305	0.0241759	0.186839	7.72833	34901	114.43	884.349
YMR220W	452	0.00995524	0.00100784	0.101237	50455	111.626	11.3007
YNL112W	547	0.0110815	0.0352775	3.18345	60999	111.516	355.004
YDL122W	810	0.00764478	0.00808887	1.05809	92769	114.53	121.183
YMR296C	559	0.0115827	0.0341323	2.94684	62207	111.283	327.932
YML008C	384	0.0199198	0.131613	6.60713	43431	113.102	747.277
YKR048C	418	0.0102418	0.109296	10.6715	47885	114.557	1222.5
YNL007C	353	0.0242115	0.240776	9.94472	37590	106.487	1058.99
YGL044C	297	0.0150142	0.00855534	0.569815	32791	110.407	62.9118
YCR002C	323	0.0129443	0.0422867	3.26681	37025	114.628	374.469
YCR004C	248	0.0246897	0.167576	6.78728	26350	106.25	721.149
YCL028W	406	0.0233809	0.0538964	2.30514	42580	104.877	241.756
YCR011C	1050	0.0162595	0.00354917	0.218282	117231	111.649	24.3709
YCL057W	713	0.0146145	0.119507	8.17724	81934	114.914	939.683
YLR078C	245	0.00895163	0.00608403	0.679656	27500	112.245	76.2879
YDL058W	1791	0.0088054	0.0142859	1.62241	206452	115.272	187.018
YDL150W	423	0.00880953	0.013877	1.57522	46667	110.324	173.784
YGL123W	255	0.0167454	0.0165402	0.98775	27450	107.647	106.328
YNL064C	410	0.0291799	0.30859	10.5754	44671	108.954	1152.23
YCL011C	428	0.00659451	0.0076544	1.16072	48729	113.853	132.152
YCL001W	189	0.0199815	0.016972	0.849387	22270	117.831	100.084
YCL037C	435	0.0216119	0.124383	5.75529	48060	110.483	635.86
YCL059C	317	0.00835281	0.00506525	0.606413	37159	117.221	71.0842
YCR051W	223	0.0129407	0.0456385	3.52674	24694	110.735	390.535
YCR052W	484	0.00939128	0.0101352	1.07922	54165	111.911	120.776
YCR077C	797	0.0155213	0.0291094	1.87545	88511	111.055	208.278
YCR086W	191	0.0135783	0.0295221	2.17421	21751	113.88	247.598
YDL126C	836	0.0279897	0.418663	14.9577	91996	110.043	1645.99
YPL131W	298	0.0226602	0.0402887	1.77795	33715	113.138	201.153
YNL312W	274	0.0158123	0.0162648	1.02862	29936	109.255	112.382
YJL173C	123	0.0161931	0.120093	7.4163	13816	112.325	833.037
YJR123W	226	0.0127675	0.0395752	3.09968	25039	110.792	343.42
YIL133C	200	0.0198294	0.0279248	1.40825	22201	111.005	156.323
YNL069C	199	0.016991	0.0199035	1.17141	22249	111.804	130.969
YOR096W	191	0.0178643	0.0440132	2.46375	21622	113.204	278.907
YFR014C	447	0.0140013	0.0752453	5.37415	50296	112.519	604.694
YLR258W	706	0.0192239	0.108861	5.66279	80079	113.426	642.31
YGR159C	415	0.0129472	0.119102	9.19904	44535	107.313	987.179
YJL172W	577	0.0253612	0.17687	6.97404	64597	111.953	780.766
YAR014C	710	0.0105495	0.0143563	1.36085	78981	111.241	151.382
YML010W	1064	0.0160224	0.00511822	0.319441	115650	108.694	34.7211
YDR483W	443	0.00935155	0.0176633	1.8888	51387	115.998	219.097
YOR099W	394	0.0194412	0.00892529	0.459092	46022	116.807	53.6252
YNL113W	143	0.0171271	0.166843	9.74149	16151	112.944	1100.24
YHR089C	206	0.0164996	0.034553	2.09417	21480	104.272	218.363
YMR267W	311	0.0123398	0.0191006	1.54788	35573	114.383	177.051
YOR136W	370	0.0440992	0.446337	10.1212	39739	107.403	1087.04
YKL216W	315	0.00817858	0.050492	6.17368	34801	110.479	682.065
YBL039C	580	0.0135371	0.0665391	4.9153	64710	111.569	548.394
YKL007W	269	0.0150505	0.0939213	6.2404	30699	114.123	712.171
YKL008C	419	0.0144638	0.00644798	0.445802	48992	116.926	52.1258
YKL117W	217	0.0124905	0.0160371	1.28394	24082	110.977	142.487
YGL148W	377	0.0144446	0.0310702	2.15099	40838	108.324	233.003
YLR286C	563	0.0237358	0.0256056	1.07878	59015	104.822	113.08
YER177W	268	0.0177434	0.588825	33.1857	30091	112.28	3726.08
YLL045C	257	0.0320103	0.118683	3.70764	28112	109.385	405.561
YDR353W	320	0.0198302	0.149951	7.56172	34238	106.994	809.057
YPL048W	416	0.014592	0.0163131	1.11795	47088	113.192	126.543
YPR103W	288	0.0151133	0.0191036	1.26403	31637	109.851	138.854
YGR218W	1085	0.0203145	0.0420003	2.0675	124104	114.382	236.484
YAL030W	118	0.0180121	0.359012	19.9317	13201	111.873	2229.81
YAL012W	395	0.0266141	0.229881	8.63757	42542	107.701	930.277
YAL023C	760	0.0186977	0.0444051	2.3749	86870	114.303	271.457
YAL016W	636	0.0181101	0.0424069	2.34162	70907	111.489	261.064
YGR037C	88	0.027015	0.144398	5.3451	10061	114.33	611.102
YNL287W	936	0.0170395	0.0554018	3.25138	104831	111.999	364.151
YPR060C	257	0.0101046	0.0912523	9.0308	29747	115.747	1045.29
YER023W	287	0.0203965	0.153199	7.51102	30132	104.99	788.579
YDR300C	429	0.0155895	0.0183799	1.17899	47162	109.935	129.611
YBL017C	1580	0.0168269	0.0464209	2.75873	177777	112.517	310.404
YDR385W	843	0.0472127	0.706331	14.9606	93289	110.663	1655.59
YOR133W	843	0.0481674	0.732786	15.2133	93289	110.663	1683.55
YLR120C	570	0.0151558	0.188683	12.4495	60010	105.281	1310.7
YMR308C	1090	0.0138806	0.0141674	1.02066	121031	111.038	113.332
YLR056W	366	0.0167237	0.022187	1.32668	42730	116.749	154.888
YLR447C	346	0.00978371	0.012446	1.27211	39791	115.003	146.297
YKL212W	624	0.0177579	0.00739699	0.416546	71125	113.982	47.4789
YNR043W	397	0.0174315	0.101742	5.83666	44116	111.123	648.589
YGR253C	261	0.0204358	0.228734	11.1928	28617	109.644	1227.22
YLL048C	1662	0.0109109	0.00534716	0.490076	189162	113.816	55.7784
YNL103W	673	0.0100457	0.00795759	0.792143	74373	110.51	87.5394
YDL078C	344	0.0143545	0.091846	6.39843	37186	108.099	691.663
YJL115W	280	0.00956181	0.143993	15.0591	31603	112.868	1699.69
YBR249C	371	0.0191176	0.458785	23.998	39749	107.14	2571.15
YNL316C	335	0.0145133	0.00693333	0.477721	38225	114.104	54.5101
YKL157W	953	0.0235311	0.201171	8.54918	107755	113.069	966.649
YLR314C	521	0.0150226	0.0590273	3.92924	60054	115.267	452.911
YNL280C	439	0.017072	0.0175835	1.02996	50615	115.296	118.75
YKL192C	126	0.0262762	0.200546	7.63221	13943	110.659	844.571
YHR094C	571	0.0382283	0.174706	4.57007	63261	110.79	506.317
YDR345C	568	0.019296	0.0551352	2.85734	62558	110.137	314.7
YAL003W	207	0.0204999	0.0493839	2.40898	22627	109.309	263.324
YDR519W	136	0.0128692	0.0294468	2.28815	14487	106.522	243.739
YBR221C	367	0.0231349	0.20968	9.06335	40054	109.139	989.165
YDR518W	518	0.0224727	0.0857342	3.81503	58982	113.865	434.398
YGR175C	497	0.0283273	0.0650755	2.29727	55126	110.918	254.807
YJL159W	414	0.0381195	0.0180235	0.472816	41059	99.1763	46.8921
YPR159W	721	0.0191589	0.17807	9.2944	80123	111.128	1032.86
YDL208W	157	0.0116753	0.0112574	0.964199	17122	109.057	105.153
YFR052W	275	0.0113163	0.0931431	8.23084	31919	116.069	955.347
YMR309C	813	0.020433	0.0720094	3.52417	93204	114.642	404.018
YLR335W	721	0.0118452	0.118618	10.014	77881	108.018	1081.69
YDR211W	713	0.0121374	0.0566983	4.67138	81161	113.83	531.744
YGL122C	526	0.0104031	0.0775305	7.45265	58321	110.876	826.323
YIR006C	1481	0.0150481	0.150689	10.0138	160267	108.215	1083.65
YGR285C	434	0.0113885	0.0453943	3.98596	49020	112.949	450.212
YJR063W	126	0.0204087	0.0366467	1.79564	13661	108.421	194.684
YGL207W	1036	0.0141928	0.0201915	1.42265	118630	114.508	162.905
YNL330C	434	0.012903	0.0142146	1.10165	48904	112.682	124.136
YIL075C	946	0.0139945	0.0289745	2.07041	104232	110.182	228.122
YGR229C	506	0.0100332	0.0968065	9.64858	57079	112.804	1088.4
YGR155W	508	0.0177796	0.456142	25.6554	56022	110.28	2829.27
YKR092C	407	0.00931528	0.00591531	0.635012	41015	100.774	63.9927
YNL016W	454	0.018707	0.0744074	3.97752	50763	111.813	444.738
YPL106C	694	0.0224173	0.266382	11.8829	77366	111.478	1324.69
YJL176C	826	0.0133554	0.0335133	2.50934	92926	112.501	282.304
YIL126W	1360	0.00865967	0.00988502	1.1415	156743	115.252	131.56
YER133W	313	0.0145105	0.0203568	1.4029	35907	114.719	160.939
YDR129C	643	0.0245725	0.348238	14.1718	71773	111.622	1581.89
YBL050W	293	0.0173734	0.189904	10.9308	32803	111.956	1223.76
YEL047C	471	0.0134526	0.266282	19.794	50844	107.949	2136.75
YEL042W	519	0.0124722	0.10821	8.67611	56822	109.484	949.892
YEL040W	468	0.0140436	0.0501518	3.57114	49906	106.637	380.815
YER163C	233	0.00932321	0.0633278	6.79249	26294	112.85	766.531
YKR084C	612	0.0153236	0.00911436	0.594791	68730	112.304	66.7974
YDL168W	387	0.0262989	0.0355086	1.35019	41042	106.052	143.19
YOR194C	287	0.00837112	0.0313263	3.74218	32201	112.199	419.868
YJR144W	270	0.0134536	0.0113607	0.844439	30091	111.448	94.1112
YPR024W	748	0.0139305	0.0309507	2.2218	81772	109.321	242.889
YOR316C	440	0.0205489	0.0116467	0.566779	48155	109.443	62.0301
YMR091C	436	0.0107277	0.0107718	1.00411	49651	113.878	114.346
YKL040C	257	0.0131558	0.0878342	6.67647	29174	113.518	757.897
YLL008W	753	0.00825983	0.00669333	0.810346	84843	112.673	91.3044
YNR017W	223	0.0158448	0.0745593	4.7056	23244	104.233	490.48
YDR430C	990	0.0178723	0.0563044	3.15037	112180	113.313	356.978
YGR214W	253	0.0222821	0.0329684	1.47959	28024	110.767	163.89
YBR172C	741	0.00962839	0.00585198	0.607783	81397	109.848	66.7635
YNR003C	318	0.00766504	0.00952356	1.24247	36135	113.632	141.184
YNL244C	109	0.0227234	0.129381	5.69375	12312	112.954	643.133
YML001W	209	0.0184135	0.184388	10.0138	23043	110.254	1104.05
YOR117W	435	0.0173905	0.102368	5.88642	48256	110.933	653
YDR394W	429	0.0172766	0.0916404	5.3043	47894	111.641	592.177
YKL145W	468	0.0175145	0.0286303	1.63466	51983	111.075	181.57
YOR153W	1512	0.0196605	0.0440326	2.23965	170438	112.724	252.461
YGL238W	961	0.0126011	0.0103422	0.820735	109356	113.794	93.3947
YBR155W	386	0.00722211	0.0186284	2.57936	44112	114.28	294.769
YLR175W	484	0.00742623	0.00946861	1.27502	54705	113.027	144.112
YOR184W	396	0.0218282	0.826375	37.8582	43416	109.636	4150.64
YER009W	126	0.0154419	0.0412693	2.67256	14453	114.706	306.559
YNL243W	969	0.0168158	0.0888542	5.28398	108911	112.395	593.894
YDL051W	276	0.0126658	0.0436773	3.44843	32104	116.319	401.118
YKL127W	571	0.0216731	0.00729735	0.3367	63112	110.529	37.2151
YKL032C	598	0.0128955	0.0213584	1.65627	67856	113.472	187.939
YOR045W	62	0.0280269	0.0443479	1.58233	6408	103.355	163.542
YMR037C	705	0.0108872	0.0132064	1.21301	77861	110.441	133.966
YLL011W	490	0.0110984	0.00629685	0.567363	56789	115.896	65.7551
YBR171W	207	0.00838984	0.0122756	1.46315	24231	117.058	171.274
YDL095W	818	0.0171991	0.0447235	2.60034	92675	113.295	294.605
YGL195W	2673	0.0258303	0.135284	5.23743	296698	110.998	581.345
YKL143W	464	0.00892109	0.0257877	2.89064	53390	115.065	332.611
YPR163C	437	0.019259	0.0569919	2.95923	48522	111.034	328.577
YBL047C	1382	0.0185345	0.395726	21.3508	150783	109.105	2329.47
YBL051C	669	0.00969668	0.0651505	6.71884	73776	110.278	740.941
YBL064C	262	0.0256155	0.460664	17.9838	29496	112.58	2024.62
YKL100C	588	0.0103319	0.118243	11.4444	67525	114.838	1314.26
YDR099W	274	0.0255335	0.43308	16.9612	31061	113.361	1922.75
YML028W	197	0.0330036	0.593912	17.9953	21590	109.594	1972.18
YER068W	588	0.0138522	0.0501778	3.62237	65354	111.146	402.613
YJR099W	237	0.012541	0.018727	1.49326	26385	111.329	166.244
YDR304C	226	0.0153539	0.0544043	3.54335	25327	112.066	397.091
YIR012W	432	0.0155368	0.0145324	0.935352	47167	109.183	102.124
YPL129W	245	0.00931237	0.0811069	8.70959	27440	112	975.474
YDL226C	353	0.0148308	0.0423704	2.85691	39296	111.32	318.032
YLR398C	1288	0.0124976	0.00828075	0.662588	146059	113.4	75.1374
YKL056C	168	0.0210774	0.221546	10.5111	18741	111.554	1172.55
YKL142W	220	0.0215764	0.22217	10.2969	25097	114.077	1174.64
YKL054C	739	0.025513	0.229534	8.99673	83973	113.631	1022.3
YPL145C	435	0.0140644	0.0816562	5.80589	49492	113.775	660.564
YKL081W	413	0.0195184	0.0815465	4.17794	46520	112.639	470.6
YKL067W	154	0.0216863	0.0661671	3.0511	17167	111.474	340.118
YKL029C	670	0.0121671	0.0333335	2.73965	74376	111.009	304.126
YKL196C	201	0.0203498	0.133665	6.5684	22707	112.97	742.033
YKL073W	882	0.0142546	0.130773	9.1741	99572	112.893	1035.7
YKR014C	235	0.0140204	0.0651082	4.64381	26132	111.2	516.392
YKL213C	716	0.0111183	0.00467529	0.420505	79506	111.042	46.6937
YKL204W	633	0.0147166	0.037381	2.54006	69762	110.209	279.936
YKL195W	404	0.0101855	0.0600332	5.89401	44536	110.238	649.742
YKL193C	339	0.0117076	0.0863092	7.37206	38887	114.711	845.656
YKL128C	296	0.0115016	0.0842488	7.32498	33776	114.108	835.839
YKL088W	572	0.01032	0.00563812	0.546329	65238	114.052	62.3102
YKL077W	393	0.0210483	0.0594933	2.82651	46036	117.14	331.098
YKL042W	364	0.0132733	0.050329	3.79175	42271	116.129	440.332
YKL041W	225	0.00655106	0.0156876	2.39467	26242	116.631	279.293
YKL006W	139	0.0252548	0.0193949	0.767969	15167	109.115	83.797
YKL002W	233	0.00785293	0.00408171	0.519769	26291	112.837	58.6491
YKR013W	330	0.01568	0.018671	1.19076	33780	102.364	121.89
YKR016W	541	0.00809598	0.00405824	0.501266	61082	112.906	56.5959
YKR018C	726	0.0164814	0.0379997	2.30561	81754	112.609	259.632
YKR028W	1034	0.00865216	0.0108205	1.25061	117098	113.248	141.629
YKR042W	366	0.0169137	0.0185921	1.09923	36955	100.97	110.99
YKR043C	272	0.0127678	0.0282783	2.21481	31022	114.051	252.603
YKR046C	284	0.00715812	0.11719	16.3716	31246	110.021	1801.23
YKR049C	134	0.0201527	0.143231	7.10728	15650	116.791	830.067
YKR071C	349	0.0133658	0.0888906	6.65062	38543	110.438	734.484
YKR074W	156	0.00765508	0.0268893	3.51261	18436	118.179	415.118
YKR082W	1158	0.0115891	3.97464e-05	0.00342965	133321	115.13	0.394857
YDL202W	250	0.0145123	0.0124333	0.856746	28515	114.06	97.7204
YBL022C	1134	0.0157686	0.0226355	1.43548	127112	112.092	160.905
YCR073W-A	316	0.0130005	0.0236969	1.82277	34501	109.18	199.011
YBR263W	491	0.0198092	0.174075	8.78762	53686	109.34	960.839
YLR305C	1901	0.0126582	0.0192722	1.5225	214607	112.892	171.878
YDR251W	831	0.0115193	0.000451124	0.0391626	92872	111.759	4.37678
YPL043W	686	0.00835908	0.0146853	1.7568	77825	113.448	199.305
YMR116C	320	0.0126932	0.032628	2.57051	34805	108.766	279.583
YLR109W	177	0.0451061	0.463426	10.2741	19115	107.994	1109.55
YBL085W	981	0.0118539	0.0318751	2.68901	109295	111.412	299.587
YBL068W	327	0.00830822	0.00763731	0.919248	35720	109.235	100.414
YBR015C	598	0.0160541	0.0205542	1.28031	67774	113.334	145.103
YBR026C	381	0.0135823	0.0675106	4.97047	42067	110.412	548.8
YBR035C	229	0.0131412	0.0587158	4.46806	26908	117.502	525.006
YBR056W	502	0.0125217	0.0127239	1.01615	57822	115.183	117.043
YBR068C	610	0.016101	0.00645579	0.400955	67769	111.097	44.5448
YBR139W	509	0.0300296	0.380526	12.6717	57639	113.24	1434.94
YBR149W	345	0.0211972	0.36513	17.2253	38884	112.707	1941.42
YBR205W	405	0.0121522	0.00885981	0.729069	47482	117.24	85.4756
YBR229C	955	0.0143771	0.00813	0.565482	110266	115.462	65.2915
YBR244W	163	0.0147002	0.0593885	4.03998	18406	112.92	456.195
YBR245C	1130	0.0119271	0.0174261	1.46106	131102	116.019	169.511
YBL103C	487	0.00995857	0.0140784	1.4137	54140	111.17	157.162
YBL102W	216	0.0225414	0.0244184	1.08327	24274	112.38	121.737
YBL091C	422	0.00821847	0.0237135	2.88539	47518	112.602	324.901
YBL090W	178	0.0132152	0.015011	1.13589	20395	114.579	130.149
YBL046W	442	0.00830537	0.00169869	0.204529	50655	114.604	23.4398
YBL032W	382	0.00936151	0.00665628	0.711026	41683	109.118	77.5856
YBL026W	96	0.013835	0.00504066	0.364342	11163	116.281	42.3661
YBL024W	685	0.0136557	0.0612323	4.48402	77879	113.692	509.797
YBR017C	919	0.0117251	0.00602721	0.514042	103681	112.819	57.9939
YBR025C	395	0.0197419	0.151876	7.69308	44174	111.833	860.34
YBR058C	782	0.0117473	0.0749298	6.37847	88630	113.338	722.92
YBR077C	163	0.0113601	0.00638139	0.561737	18354	112.601	63.2523
YBR078W	430	0.0260003	0.24446	9.40221	43769	101.788	957.036
YBR079C	965	0.0137135	0.109268	7.96787	110344	114.346	911.095
YBR086C	947	0.00982229	0.0431335	4.39139	105854	111.778	490.862
YBR101C	291	0.00533321	0.00765233	1.43485	32604	112.041	160.762
YBR106W	189	0.024816	0.135675	5.46723	21137	111.836	611.433
YBR108W	948	0.0134238	0.00530789	0.39541	103863	109.56	43.3212
YBR130C	426	0.00744381	0.0230608	3.09799	47417	111.308	344.829
YBR162C	456	0.0198978	0.0813878	4.09029	47994	105.25	430.503
YBR231C	304	0.00907171	0.0396624	4.3721	34344	112.974	493.932
YBR247C	484	0.0108509	0.0423675	3.90453	55137	113.919	444.802
YBR267W	394	0.013294	0.015528	1.16805	45862	116.401	135.962
YBR279W	446	0.00703879	0.0232716	3.3062	51801	116.146	384.001
YBR283C	491	0.0154853	0.00978929	0.632168	53312	108.578	68.6398
YMR261C	1055	0.022796	0.0366714	1.60868	118835	112.64	181.201
YOR123C	465	0.010092	0.0323646	3.20697	53920	115.957	371.871
YOR232W	229	0.0117998	0.0555609	4.70863	26066	113.825	535.961
YNL160W	355	0.0505705	1.81714	35.9328	37328	105.149	3778.31
YLR248W	611	0.0106233	0.00615075	0.578986	68062	111.394	64.4958
YJL001W	216	0.0199122	0.0676099	3.3954	23548	109.019	370.162
YMR217W	526	0.0176658	0.0330361	1.87006	58482	111.183	207.918
YIL043C	285	0.00750104	0.00694254	0.925544	31494	110.505	102.278
YEL058W	558	0.0159924	0.0035014	0.218941	62067	111.231	24.3531
YLR342W	1877	0.016665	0.0803197	4.81965	214851	114.465	551.682
YLR079W	285	0.00911324	0.000215263	0.0236209	32223	113.063	2.67066
YER122C	494	0.0118569	0.0209777	1.76924	55094	111.526	197.317
YPL243W	600	0.0113659	0.0154241	1.35704	69006	115.01	156.074
YPL210C	641	0.0103557	0.00479634	0.463162	73541	114.729	53.1379
YHL011C	321	0.0163659	0.0323615	1.97738	35124	109.421	216.366
YHR102W	1081	0.00670319	0.0021256	0.317102	117062	108.29	34.3392
YHR201C	398	0.0114517	0.0132478	1.15684	45051	113.193	130.946
YHL015W	122	0.00530147	0.0102573	1.93479	13907	113.992	220.551
YHR019C	555	0.0159003	0.113485	7.13728	62207	112.085	799.98
YHR020W	689	0.0241326	0.163466	6.77365	77386	112.316	760.792
YHR046C	296	0.0106438	0.0232485	2.18423	32823	110.889	242.206
YHR104W	328	0.0300145	0.229484	7.64577	37119	113.168	865.255
YHL031C	224	0.0208092	0.0172557	0.829234	25395	113.371	94.0107
YHL013C	308	0.0091496	0.00775026	0.84706	36113	117.25	99.3178
YHL009C	331	0.0115396	0.0119526	1.03579	37955	114.668	118.772
YHL001W	139	0.036103	0.0306177	0.848065	15153	109.014	92.4512
YHR009C	524	0.0127199	0.125398	9.85843	57614	109.95	1083.94
YHR012W	283	0.0120839	0.00392799	0.325059	31013	109.587	35.6221
YHR027C	994	0.0198208	0.22862	11.5343	109492	110.153	1270.54
YHR029C	295	0.0159919	0.0650612	4.06838	32563	110.383	449.08
YHR043C	247	0.0119322	0.0242172	2.02956	27165	109.98	223.211
YHR049W	244	0.011407	0.0803884	7.04731	27339	112.045	789.617
YHR052W	377	0.0102636	0.0168274	1.63953	42530	112.812	184.958
YHR060W	182	0.0103162	0.052211	5.06105	21078	115.813	586.137
YHR064C	539	0.0182125	0.28021	15.3856	58238	108.048	1662.38
YHR066W	454	0.00913383	0.00860863	0.942499	51764	114.018	107.461
YHR068W	388	0.0157248	0.139532	8.8734	42892	110.546	980.922
YHR069C	360	0.00839147	0.00400641	0.477439	39427	109.519	52.2888
YHR070W	500	0.0106338	0.00688936	0.647876	56514	113.028	73.2281
YHR081W	185	0.00798334	0.00721358	0.903578	21045	113.757	102.788
YHR097C	367	0.00883459	0.0183663	2.07891	40663	110.798	230.339
YHR113W	491	0.0145532	0.0263001	1.80717	54174	110.334	199.393
YHR122W	232	0.0173331	0.00250053	0.144264	25675	110.668	15.9654
YHR158C	1165	0.0127509	0.0377003	2.95668	131094	112.527	332.707
YHR163W	250	0.0122533	0.138135	11.2734	27784	111.136	1252.88
YHR170W	519	0.00649616	0.00410075	0.631258	59095	113.863	71.8771
YHR193C	175	0.0278872	0.31269	11.2126	18709	106.909	1198.73
YHR196W	576	0.00884103	0.00413547	0.467759	65271	113.318	53.0054
YHR197W	764	0.00849293	0.00573208	0.674924	86739	113.533	76.6259
YHR200W	269	0.0137095	0.0861501	6.28398	29747	110.584	694.906
YOL005C	121	0.0169137	0.0568237	3.35962	13616	112.529	378.055
YOR014W	758	0.00919511	0.00491116	0.534105	85335	112.579	60.1291
YML074C	412	0.0104996	0.0219477	2.09033	46553	112.993	236.192
YMR260C	154	0.0113021	0.0349843	3.09539	17435	113.214	350.442
YLR055C	603	0.012993	0.0284328	2.18831	66190	109.768	240.206
YNL004W	455	0.0101435	0.0187934	1.85276	52142	114.598	212.322
YOR198C	471	0.0135188	0.127974	9.46636	54639	116.006	1098.16
YDL195W	1274	0.0171886	0.153599	8.93612	138717	108.883	972.992
YGR061C	1359	0.0186599	0.170474	9.13585	148905	109.57	1001.01
YDR321W	382	0.0163128	0.0475205	2.91309	41395	108.364	315.674
YDR297W	350	0.0129763	0.00899622	0.693279	40734	116.383	80.6857
YPL190C	803	0.0112449	0.0230342	2.04841	90439	112.626	230.705
YJL174W	277	0.0270991	0.278794	10.288	29989	108.264	1113.81
YGL022W	719	0.0122106	0.0384492	3.14884	81529	113.392	357.054
YNL084C	350	0.00963591	0.0537713	5.5803	40297	115.134	642.484
YLR150W	274	0.0116993	0.061435	5.25118	29995	109.471	574.851
YJL014W	535	0.0148605	0.117614	7.91454	58814	109.933	870.067
YDL143W	529	0.0120806	0.00889388	0.736213	57604	108.892	80.1679
YDR188W	547	0.0169327	0.0254685	1.5041	59924	109.55	164.775
YDR228C	627	0.00845259	0.00287714	0.340385	71898	114.67	39.0319
YER048C	392	0.0118202	0.1078	9.11995	44855	114.426	1043.56
YML129C	71	0.0211202	0.00772608	0.365814	7959	112.099	41.0072
YPL050C	396	0.0138301	0.03141	2.27113	45955	116.048	263.56
YGR020C	119	0.00989502	0.0910926	9.2059	13461	113.118	1041.35
YMR280C	1434	0.0065237	0.0882863	13.5332	160485	111.914	1514.55
YDL160C	507	0.0309636	0.115925	3.7439	57544	113.499	424.929
YJL196C	311	0.0209252	0.0112442	0.537352	36234	116.508	62.6059
YJL192C	235	0.00824176	0.0054721	0.663948	26598	113.183	75.1476
YGR234W	400	0.0167468	0.0565712	3.37803	44646	111.615	377.039
YOR209C	430	0.00906754	0.0362627	3.99918	49019	113.998	455.897
YAR002W	540	0.0159842	0.0927293	5.80131	59039	109.331	634.266
YAL059W	213	0.0149579	0.0135765	0.907647	23891	112.164	101.806
YAL053W	784	0.0136249	0.0209662	1.53881	87469	111.568	171.682
YAL044C	171	0.023959	0.143216	5.97756	18793	109.901	656.938
YAL042W	416	0.0118939	0.035389	2.9754	46235	111.142	330.691
YAL035W	1003	0.0125034	0.0136536	1.09199	112268	111.932	122.229
YLR292C	194	0.0117959	0.0190543	1.61533	21607	111.376	179.909
YDR388W	483	0.0136197	0.0375644	2.7581	52774	109.263	301.358
YMR183C	296	0.0173834	0.157307	9.04925	33734	113.966	1031.31
YLR025W	241	0.0101251	0.014476	1.4297	26987	111.979	160.097
YLR250W	235	0.00763932	0.0326066	4.26826	27289	116.123	495.645
YGR162W	953	0.0122434	0.100908	8.24184	107101	112.383	926.242
YER136W	452	0.0218637	0.0429872	1.96614	51206	113.288	222.74
YER089C	465	0.0122629	0.129017	10.521	50388	108.361	1140.07
YEL013W	579	0.0146274	0.10141	6.93288	63208	109.168	756.846
YEL026W	127	0.0152009	0.0678416	4.463	13569	106.843	476.838
YER002W	232	0.00792479	0.0226476	2.85781	26901	115.953	331.371
YER004W	232	0.0174111	0.0469428	2.69614	25086	108.129	291.532
YER006W	521	0.0119694	0.0407001	3.40033	57709	110.766	376.641
YER021W	524	0.0126512	0.023588	1.86449	60393	115.254	214.889
YER030W	154	0.0108784	0.0128362	1.17997	17463	113.396	133.804
YER036C	611	0.01558	0.0301127	1.93278	68377	111.91	216.297
YER042W	185	0.0217398	0.219775	10.1093	21141	114.276	1155.25
YER049W	645	0.0174496	0.0322091	1.84584	74041	114.792	211.888
YER057C	130	0.0250002	0.0156783	0.627129	13906	106.969	67.0835
YER063W	219	0.0108703	0.00538099	0.495019	24138	110.219	54.5606
YER080W	628	0.0175892	0.125781	7.15107	72414	115.309	824.583
YER088C	671	0.00612575	0.000809785	0.132194	73048	108.864	14.3912
YER107C	366	0.0167921	0.0163612	0.974344	40523	110.719	107.878
YER110C	1114	0.0263468	0.226243	8.58713	122601	110.055	945.054
YER120W	245	0.0160552	0.278975	17.376	26926	109.902	1909.66
YER127W	358	0.00898274	0.0232655	2.59002	40794	113.95	295.133
YER143W	429	0.0137497	0.0770252	5.60195	47354	110.382	618.356
YER145C	405	0.0227228	0.00263167	0.115817	45722	112.894	13.075
YER146W	94	0.0417829	0.391223	9.36321	10423	110.883	1038.22
YER149C	421	0.0102794	0.0648729	6.31098	48165	114.406	722.016
YER156C	339	0.0109734	0.0573739	5.22844	38174	112.608	588.763
YER159C	143	0.0108116	0.0431231	3.9886	15517	108.51	432.805
YER182W	245	0.0166306	0.0195761	1.17712	27698	113.053	133.077
YER062C	251	0.0428985	0.699061	16.2957	27814	110.813	1805.77
YNL208W	200	0.0199573	0.0580485	2.90863	20151	100.755	293.059
YIL051C	146	0.0240994	0.336985	13.9831	15908	108.959	1523.59
YMR038C	250	0.0127834	0.127032	9.93729	27330	109.32	1086.35
YMR144W	343	0.0174652	0.00115508	0.066136	38570	112.449	7.43693
YMR146C	348	0.0146383	0.0549705	3.75524	38755	111.365	418.202
YMR314W	235	0.0148026	0.0321368	2.17103	25604	108.953	236.54
YNL111C	121	0.0250971	0.111482	4.44204	13297	109.893	488.148
YDR006C	902	0.00769507	0.0159801	2.07666	101082	112.064	232.72
YLR372W	346	0.0172332	0.0406429	2.3584	39465	114.061	269.001
YDL007W	438	0.0154632	0.139503	9.02159	48828	111.479	1005.72
YNR006W	623	0.0097705	0.0275644	2.82119	70974	113.923	321.398
YPR073C	162	0.0164443	0.0117599	0.715134	18675	115.278	82.439
YJR068W	354	0.00798671	0.0258039	3.23086	39742	112.266	362.714
YGR009C	652	0.0119889	0.00957278	0.798469	73624	112.92	90.1633
YJL066C	253	0.0188401	0.0691736	3.67161	28470	112.53	413.164
YJR064W	563	0.015437	0.0500274	3.24075	61914	109.972	356.39
YIL149C	1680	0.00375905	0.00283092	0.753095	195141	116.155	87.476
YIL123W	477	0.0264535	0.0163974	0.619858	48190	101.027	62.6225
YIL109C	927	0.0173382	0.0473972	2.73368	103636	111.797	305.618
YIL076W	297	0.010631	0.0808226	7.60251	33829	113.902	865.944
YIL070C	267	0.0196705	0.25058	12.7389	30132	112.854	1437.63
YIL063C	328	0.0109994	0.0285873	2.59898	36054	109.921	285.682
YIL041W	327	0.015521	0.213226	13.7379	36670	112.141	1540.57
YIL036W	588	0.0094567	0.0070462	0.745102	65264	110.993	82.7012
YIL027C	142	0.0138913	0.0148024	1.06559	15907	112.021	119.369
YIL010W	216	0.0196618	0.0520743	2.6485	24120	111.667	295.75
YIL005W	702	0.0129657	0.0212041	1.6354	81219	115.697	189.21
YIR001C	251	0.00835786	0.00500034	0.598279	28954	115.355	69.0142
YIR003W	680	0.0144722	0.0349041	2.41181	74763	109.946	265.168
YIR004W	433	0.00718603	0.00295614	0.411373	48575	112.182	46.1488
YIR017C	188	0.0252222	0.678398	26.8969	21590	114.84	3088.85
YIR035C	255	0.0149529	0.100333	6.70992	27481	107.769	723.119
YIR036C	264	0.0179415	0.0500224	2.78808	28804	109.106	304.197
YIR038C	235	0.016473	0.0979275	5.94475	26795	114.021	677.827
YOR335C	959	0.0263077	0.362378	13.7746	110059	114.764	1580.83
YNL085W	831	0.0139333	0.0247311	1.77497	94495	113.712	201.836
YGL181W	397	0.0166134	0.0137146	0.825516	44407	111.856	92.3393
YGR132C	288	0.0202596	0.0802024	3.95874	31427	109.122	431.983
YNL061W	619	0.00994649	0.0122629	1.23289	69812	112.782	139.048
YIL053W	251	0.0188779	0.381282	20.1973	27947	111.343	2248.82
YOR126C	239	0.0120944	0.0457088	3.77934	27346	114.418	432.426
YDR046C	605	0.0189315	0.0254879	1.34633	67365	111.347	149.91
YMR311C	230	0.00988611	0.0333804	3.3765	26649	115.865	391.219
YPL266W	319	0.00946043	0.00599421	0.633609	35951	112.699	71.4071
YGR186W	736	0.00969704	0.0171659	1.77022	82194	111.677	197.693
YOL059W	441	0.018097	0.200008	11.052	49422	112.068	1238.57
YDR002W	202	0.0126767	0.0310147	2.44658	22953	113.629	278.002
YDL055C	362	0.0159281	0.0655077	4.11271	39566	109.298	449.513
YNL308C	592	0.00687056	0.0387161	5.63508	68654	115.97	653.498
YGR207C	262	0.0109732	0.0648044	5.90569	28759	109.767	648.251
YGR208W	310	0.0087733	0.00939709	1.0711	34207	110.345	118.191
YJL109C	1770	0.0115101	0.00466027	0.404885	200082	113.041	45.7685
YLR147C	102	0.0215012	0.0347479	1.61609	11224	110.039	177.834
YFR009W	753	0.0123072	0.0234446	1.90495	85027	112.918	215.102
YFL048C	446	0.0184118	0.108474	5.89156	50330	112.848	664.848
YFL033C	1771	0.00747752	0.0101194	1.35331	196531	110.972	150.179
YFL023W	797	0.00860711	0.0104513	1.21426	91422	114.708	139.285
YFL017C	160	0.00949933	0.0477675	5.02852	18135	113.344	569.951
YFL004W	829	0.0185292	0.0228767	1.23463	95441	115.128	142.14
YFR003C	156	0.0130921	0.0175166	1.33796	18187	116.583	155.984
YFR004W	307	0.0142728	0.0647263	4.53494	34398	112.046	508.12
YFR006W	536	0.0173478	0.144096	8.30629	61754	115.213	956.99
YFR010W	500	0.0168382	0.220792	13.1126	57111	114.222	1497.75
YFR016C	1234	0.0088956	0.0250022	2.81063	137698	111.587	313.629
YFR024C-A	460	0.022929	0.0339135	1.47907	49344	107.27	158.659
YFR037C	558	0.014528	0.0603964	4.15723	63168	113.204	470.616
YGL019W	279	0.0103179	0.0166726	1.6159	32265	115.645	186.871
YKL006C-A	98	0.0186481	0.0210733	1.13005	10961	111.847	126.392
YPL023C	658	0.0109227	0.0641247	5.87075	73942	112.374	659.719
YLR048W	253	0.0231856	0.0600344	2.5893	27962	110.522	286.174
YGL245W	709	0.0160326	0.0770068	4.80314	80843	114.024	547.673
YOR340C	327	0.00921712	0.0336592	3.65182	36224	110.777	404.536
YGL105W	377	0.0168569	0.130015	7.71291	42084	111.629	860.982
YPL239W	201	0.0100928	0.0359532	3.56227	22356	111.224	396.21
YJL117W	312	0.020059	0.00898068	0.447713	34882	111.801	50.0549
YJL121C	239	0.0225411	0.125323	5.55976	25967	108.649	604.06
YJL183W	423	0.0152644	0.00397945	0.260702	47859	113.142	29.4963
YJL178C	272	0.014503	0.0497078	3.42742	30201	111.033	380.557
YJL158C	228	0.0214414	0.11568	5.39518	23242	101.939	549.977
YJL148W	234	0.0124476	0.0121376	0.975094	26875	114.85	111.99
YJL145W	295	0.0158845	0.00804636	0.506553	34388	116.569	59.0486
YJL123C	479	0.00948562	0.0327802	3.45578	53477	111.643	385.814
YJL122W	176	0.00991516	0.0106363	1.07274	19287	109.585	117.556
YJL076W	1190	0.00966518	0.0308419	3.19103	128531	108.009	344.661
YJL050W	1074	0.0120789	0.00390836	0.323569	122055	113.645	36.7721
YJL020C	1158	0.0153241	0.169639	11.0701	128297	110.792	1226.48
YJL011C	162	0.0135735	0.00468972	0.345506	18596	114.79	39.6607
YJL008C	569	0.01665	0.083283	5.00198	61662	108.369	542.06
YJR002W	594	0.0051957	0.00847327	1.63082	66953	112.715	183.819
YJR014W	199	0.0122235	0.020103	1.64462	22495	113.04	185.908
YJR059W	819	0.0130526	0.000304965	0.0233643	91400	111.6	2.60745
YJR065C	450	0.0169063	0.163223	9.65457	49542	110.093	1062.9
YJR069C	198	0.0276047	0.0825013	2.98867	22093	111.581	333.479
YJR070C	326	0.0137022	0.142737	10.4171	36165	110.936	1155.62
YJR072C	386	0.00979203	0.0418288	4.27172	43195	111.904	478.023
YJR074W	219	0.0153108	0.101814	6.64987	24307	110.991	738.075
YJR075W	397	0.0128818	0.0346188	2.68741	46297	116.617	313.398
YJR083C	310	0.00901769	0.0138047	1.53085	35521	114.584	175.411
YJR105W	341	0.027759	0.641261	23.101	36372	106.663	2464.02
YJR125C	409	0.0202642	0.231754	11.4367	45091	110.247	1260.86
YJR133W	210	0.0133466	0.105906	7.93508	23671	112.719	894.434
YMR246W	695	0.0170533	0.0317384	1.86113	77267	111.176	206.912
YNL096C	191	0.0280383	0.156995	5.5993	21634	113.267	634.216
YGR145W	708	0.0055927	0.0255997	4.57734	81734	115.444	528.424
YPL085W	2196	0.020078	0.156525	7.79583	241696	110.062	858.024
YOR085W	351	0.0138153	0.00664452	0.480953	39483	112.487	54.101
YMR276W	374	0.0195538	0.0526975	2.695	39346	105.203	283.523
YPL084W	845	0.0123251	0.00448257	0.363695	97276	115.12	41.8684
YOR369C	144	0.0168198	0.0742878	4.41668	15472	107.444	474.548
YOR265W	107	0.0193179	0.23654	12.2446	12379	115.692	1416.6
YHR039C-A	115	0.00959498	0.0184969	1.92777	12713	110.548	213.111
YGR124W	573	0.0231436	0.106237	4.59035	64593	112.728	517.46
YLR185W	89	0.02727	0.0113562	0.416436	9850	110.674	46.0887
YLR325C	79	0.0105528	0.00951165	0.901339	8827	111.734	100.71
YDR234W	694	0.0105194	0.173301	16.4743	75151	108.287	1783.95
YML022W	188	0.0218071	0.250792	11.5005	20587	109.505	1259.37
YLR351C	292	0.0112698	0.0718531	6.37573	32549	111.469	710.697
YGR232W	229	0.0147611	0.0248687	1.68474	25616	111.86	188.456
YML056C	525	0.0158647	0.0141924	0.894592	56394	107.417	96.0945
YLR432W	524	0.0256647	0.306132	11.9281	56585	107.987	1288.08
YML004C	327	0.0171829	0.0555061	3.2303	37209	113.789	367.573
YDR245W	394	0.00856795	0.00364709	0.425667	46748	118.65	50.5053
YML017W	594	0.0211499	0.0475022	2.24598	65584	110.411	247.98
YDL064W	158	0.0237159	0.046968	1.98045	17911	113.361	224.505
YOL143C	170	0.0138417	0.0385898	2.78793	18556	109.153	304.311
YDR500C	89	0.0249324	0.0094079	0.377336	9868	110.876	41.8377
YDR092W	154	0.0133223	0.0375679	2.81993	17468	113.429	319.86
YLR200W	115	0.0096041	0.072904	7.59093	13284	115.513	876.851
YER019C-A	89	0.0178339	0.012907	0.723734	9606	107.933	78.1144
YLR153C	684	0.0371202	0.193081	5.20151	75492	110.368	574.083
YDR261C	563	0.0121024	0.0266393	2.20115	63508	112.803	248.296
YPR173C	438	0.00822872	0.0229269	2.7862	48172	109.982	306.431
YGL091C	329	0.012244	0.0273231	2.23155	35253	107.152	239.115
YGL100W	350	0.00852197	0.0102053	1.19753	39123	111.78	133.86
YGL112C	517	0.00903987	0.0195839	2.16639	57902	111.996	242.627
YGR123C	514	0.0125647	0.0196698	1.56548	57995	112.831	176.634
YGL244W	559	0.0125121	0.0343174	2.74274	65869	117.834	323.187
YGL242C	182	0.021362	0.0472304	2.21095	20074	110.297	243.861
YGL221C	289	0.00922006	0.0340998	3.69844	31888	110.339	408.082
YGL157W	348	0.0143823	0.261871	18.2079	38083	109.434	1992.56
YGL153W	342	0.0147749	0.0700796	4.74316	38420	112.339	532.843
YGL125W	601	0.0166973	0.0661791	3.96347	68560	114.077	452.139
YGL120C	768	0.0118725	0.00627059	0.528159	87562	114.013	60.217
YGL106W	150	0.0169136	0.16199	9.57752	16444	109.627	1049.95
YGL087C	138	0.0172354	0.112916	6.55144	15545	112.645	737.986
YGL068W	195	0.0191999	0.0748592	3.89893	20650	105.897	412.887
YGL039W	349	0.0151659	0.0705111	4.64931	38259	109.625	509.679
YGL020C	236	0.00675681	0.0207554	3.07177	27092	114.797	352.628
YGL001C	350	0.0193341	0.0336562	1.74077	38706	110.589	192.509
YGR001C	249	0.0131785	0.0314425	2.3859	28582	114.787	273.871
YGR012W	394	0.0110942	0.0100553	0.906359	42801	108.632	98.4596
YGR043C	334	0.0106534	0.128441	12.0563	37254	111.539	1344.74
YGR054W	643	0.0181063	0.0246202	1.35976	71305	110.894	150.79
YGR080W	333	0.0165131	0.0139518	0.844892	37071	111.324	94.0571
YGR081C	211	0.00690465	0.0115994	1.67994	24069	114.071	191.633
YGR086C	340	0.015176	0.39363	25.9376	38349	112.791	2925.53
YGR090W	1238	0.0150742	0.00833742	0.553091	140485	113.477	62.7634
YGR095C	224	0.0125557	0.034475	2.74577	24407	108.96	299.178
YGR103W	606	0.00570052	0.00954267	1.674	69877	115.309	193.027
YGR106C	266	0.0104075	0.0173264	1.66479	29678	111.571	185.743
YGR128C	714	0.0101751	0.00389996	0.383285	80191	112.312	43.0476
YGR130C	817	0.0171467	0.312132	18.2036	92698	113.461	2065.41
YGR136W	242	0.0177559	0.0784424	4.41783	26139	108.012	477.18
YGR173W	369	0.018569	0.00847222	0.456256	41006	111.127	50.7026
YGR178C	723	0.0154457	0.0566205	3.66578	78781	108.964	399.439
YGR181W	106	0.0154305	0.0583031	3.77844	11286	106.472	402.297
YGR189C	508	0.0178881	0.0252473	1.4114	52758	103.854	146.58
YGR211W	487	0.0117497	0.0626174	5.32928	55072	113.084	602.657
YGR251W	197	0.0101823	0.00289688	0.284502	22320	113.299	32.2339
YGR275W	158	0.0179584	0.026991	1.50297	17795	112.627	169.275
YGR279C	387	0.0198924	0.0845524	4.25048	40173	103.806	441.226
YGR284C	311	0.028746	0.0903852	3.14427	35013	112.582	353.988
YLR212C	474	0.0105894	0.00666288	0.629204	52627	111.027	69.8588
YMR016C	786	0.00727348	0.0191602	2.63425	85643	108.961	287.029
YNL118C	971	0.00931439	0.0096866	1.03996	108667	111.912	116.385
YPL127C	259	0.0222687	0.0967971	4.34678	27804	107.351	466.633
YOR142W	330	0.0250714	0.434285	17.3219	35032	106.158	1838.85
YPL010W	190	0.0123524	0.0304633	2.46619	21688	114.147	281.509
YNR049C	211	0.010792	0.0055637	0.515537	23351	110.668	57.0536
YNL066W	421	0.0276258	0.0552818	2.00109	43442	103.188	206.488
YDL145C	1202	0.0178903	0.0392508	2.19397	135607	112.818	247.519
YNR021W	405	0.00819277	0.00357934	0.43689	47093	116.279	50.8011
YNR022C	140	0.00993715	0.00440433	0.443219	16283	116.307	51.5495
YNR029C	430	0.0088417	0.017789	2.01195	48122	111.912	225.16
YNR030W	552	0.0168517	0.00321174	0.190589	62672	113.536	21.6387
YNR035C	343	0.0179152	0.048718	2.71937	39566	115.353	313.686
YNR037C	92	0.0155594	0.0477116	3.06642	10275	111.685	342.472
YNR051C	516	0.00609714	0.00633696	1.03933	57674	111.771	116.168
YNL281W	154	0.0136789	0.0975715	7.13299	17246	111.987	798.802
YNL274C	351	0.0221461	0.374018	16.8887	38831	110.63	1868.39
YNL255C	154	0.00996372	0.0294184	2.95255	17103	111.058	327.906
YNL231C	352	0.0304752	0.206543	6.7774	40714	115.665	783.906
YNL182C	556	0.00751475	0.00926094	1.23237	61773	111.103	136.919
YNL175C	404	0.0107918	0.0234265	2.17077	45609	112.894	245.066
YNL166C	449	0.0141708	0.0547185	3.86137	49694	110.677	427.365
YNL155W	275	0.0146024	0.0116042	0.794676	31517	114.607	91.0757
YNL134C	377	0.0366117	0.930521	25.4159	41164	109.188	2775.12
YNL132W	1057	0.01508	0.0170548	1.13096	119348	112.912	127.699
YNL123W	998	0.0159019	0.0384189	2.416	110881	111.103	268.425
YNL110C	221	0.00944114	0.0138693	1.46903	25447	115.145	169.152
YNL075W	291	0.00932841	0.000157316	0.0168641	33482	115.058	1.94036
YNL041C	840	0.00997745	0.0200468	2.00921	96976	115.448	231.959
YNL010W	242	0.0167562	0.125718	7.50277	27481	113.558	851.998
YMR039C	293	0.00798449	0.0745016	9.3308	33102	112.976	1054.16
YPL053C	447	0.0140919	0.0477662	3.38961	52128	116.617	395.288
YLR028C	592	0.013854	0.0568015	4.10001	65282	110.274	452.124
YPL061W	501	0.0712041	1.82199	25.5883	54414	108.611	2779.17
YMR015C	539	0.0390607	0.0126298	0.323337	61334	113.792	36.7932
YML086C	527	0.0169805	0.0980549	5.77455	59494	112.892	651.9
YML012W	212	0.0157194	0.0102876	0.654452	24106	113.708	74.4161
YML126C	492	0.0252759	0.181634	7.18605	55014	111.817	803.523
YDR068W	311	0.00629271	0.00463689	0.736867	35964	115.64	85.2112
YOR008C	379	0.0114671	0.0173302	1.5113	39270	103.615	156.593
YOR323C	457	0.0223571	0.256079	11.454	49740	108.84	1246.66
YLR059C	270	0.00781677	0.00370906	0.4745	30870	114.333	54.2512
YFL039C	376	0.0206289	0.258902	12.5505	41690	110.878	1391.56
YKR035W-A	205	0.0138083	0.0120783	0.874708	23091	112.639	98.5262
YBR233W-A	95	0.0142674	0.0245384	1.71989	10848	114.189	196.393
YLR191W	387	0.00929041	0.00419904	0.451976	42706	110.351	49.8762
YDR322C-A	97	0.0190327	0.0311734	1.63788	10876	112.124	183.646
YHR005C-A	94	0.02672	0.0857376	3.20874	10305	109.628	351.766
YOL145C	1078	0.0106189	0.00236357	0.222583	124709	115.686	25.7496
YER007C-A	182	0.0230645	0.124277	5.38823	20278	111.418	600.344
YIL118W	232	0.0112039	0.0457206	4.08078	25312	109.103	445.227
YDR150W	2749	0.00803783	0.156517	19.4725	313033	113.872	2217.37
YDR028C	1015	0.00996245	0.0187102	1.87807	112616	110.952	208.375
YNL248C	416	0.0124804	0.0215232	1.72456	46651	112.142	193.396
YOR124C	1273	0.0144175	0.0148777	1.03192	146355	114.969	118.638
YER151C	913	0.0142956	0.0770648	5.39081	101917	111.629	601.769
YLR038C	84	0.0250136	0.0368841	1.47456	9788	116.524	171.821
YDR432W	415	0.0200135	0.153902	7.68991	45407	109.414	841.387
YLR026C	341	0.0130007	0.0315316	2.42537	38807	113.804	276.016
YLR244C	388	0.0157168	0.172132	10.9521	43373	111.786	1224.29
YIL022W	432	0.0135117	0.024288	1.79755	48854	113.088	203.281
YOL040C	143	0.01465	0.0335573	2.29061	16002	111.902	256.324
YGL048C	406	0.0115187	0.0291867	2.53385	45272	111.507	282.543
YKR003W	449	0.0113184	0.0391124	3.45563	51588	114.895	397.036
YKR006C	265	0.0158884	0.025297	1.59217	30271	114.23	181.874
YGR074W	147	0.014394	0.0141382	0.982229	16275	110.714	108.747
YPL128C	563	0.0161728	0.0330703	2.0448	62824	111.588	228.175
YMR072W	184	0.0207591	0.162058	7.8066	21562	117.185	914.815
YMR047C	1114	0.0109188	0.0211661	1.9385	116234	104.339	202.262
YPL037C	158	0.0168649	0.0344582	2.04318	17020	107.722	220.095
YBR191W	161	0.0164662	0.00930353	0.565007	18242	113.304	64.0178
YPL065W	243	0.00943731	0.0203408	2.15536	27702	114	245.711
YJR034W	109	0.0194618	0.0109585	0.563079	12394	113.706	64.0257
YPL063W	477	0.0128232	0.0498894	3.89057	55099	115.512	449.406
YPL059W	151	0.0205726	0.11124	5.40719	16931	112.126	606.285
YNL189W	543	0.0193321	0.0661988	3.42429	60441	111.309	381.156
YPL105C	850	0.00645446	0.00170911	0.264795	94357	111.008	29.3945
YPL093W	648	0.0133851	0.0324765	2.42632	74410	114.83	278.615
YPL139C	461	0.0160351	0.0472503	2.94667	51022	110.677	326.128
YLL050C	144	0.0266008	0.47182	17.737	15901	110.424	1958.59
YPL049C	453	0.00987249	0.0233115	2.36126	49356	108.954	257.268
YML131W	366	0.0215117	0.0897224	4.17087	39976	109.224	455.559
YML128C	514	0.00927509	0.457411	49.3161	59589	115.932	5717.3
YML127W	582	0.0131915	0.016419	1.24467	65218	112.058	139.476
YKL164C	342	0.0318857	0.0140293	0.439986	34622	101.234	44.5415
YDR091C	609	0.019058	0.0484586	2.5427	68340	112.217	285.333
YMR178W	275	0.00828501	0.021381	2.58069	31145	113.255	292.275
YMR285C	516	0.00953233	0.0278569	2.92236	59540	115.388	337.204
YDR469W	176	0.00699129	0.0192652	2.7556	19446	110.489	304.463
YDL002C	204	0.00742623	0.0097123	1.30784	23857	116.946	152.947
YMR266W	954	0.0110293	0.0179191	1.62468	107673	112.865	183.37
YMR272C	385	0.0124629	0.0670345	5.37871	44881	116.574	627.018
YMR290C	506	0.0125355	0.021592	1.72248	56717	112.089	193.07
YHR179W	401	0.0203057	0.150959	7.43432	45011	112.247	834.479
YMR298W	151	0.00790592	0.00814629	1.0304	17207	113.954	117.418
YML072C	1546	0.0153166	0.0258765	1.68944	171076	110.657	186.949
YMR215W	525	0.0194032	0.138273	7.12629	56794	108.179	770.915
YMR219W	1659	0.010968	0.00618019	0.563477	187138	112.802	63.5611
YMR012W	1278	0.0180355	0.05718	3.17042	145166	113.588	360.123
YDR152W	266	0.00799525	0.00156005	0.195122	31031	116.658	22.7625
YDR161W	388	0.00824969	0.0398565	4.83128	42943	110.678	534.715
YDR165W	445	0.0100672	0.00247878	0.246224	50488	113.456	27.9356
YDR239C	788	0.00949285	0.00285422	0.300671	86433	109.687	32.9796
YMR153W	476	0.0133329	0.00635216	0.476429	52619	110.544	52.6664
YDR098C	286	0.0150605	0.0437476	2.90479	28261	98.8147	287.036
YDR101C	594	0.0108739	0.00342885	0.315329	65213	109.786	34.6187
YMR123W	123	0.0115692	0.00719478	0.621891	13962	113.512	70.5922
YDR139C	78	0.00989036	0.00114546	0.115816	8693	111.449	12.9075
YDR190C	464	0.0134206	0.025649	1.91117	50453	108.735	207.811
YDR174W	247	0.0079086	0.188647	23.8534	27544	111.514	2659.99
YDR429C	275	0.00739009	0.0136772	1.85076	30501	110.913	205.272
YDR453C	197	0.0194913	0.253544	13.008	21615	109.721	1427.25
YDR391C	233	0.0108412	0.0701571	6.47137	26274	112.764	729.737
YDR399W	222	0.0119884	0.0410878	3.42729	25191	113.473	388.904
YMR131C	512	0.00898688	0.0165056	1.83663	57261	111.838	205.405
YMR027W	471	0.0164973	0.0222311	1.34756	54129	114.924	154.867
YDR527W	440	0.00811813	0.00944939	1.16399	50192	114.073	132.779
YDR533C	238	0.0206412	0.100743	4.88069	25670	107.857	526.417
YMR117C	214	0.00938643	0.031968	3.40577	24604	114.972	391.569
YML094W	164	0.0152284	0.117674	7.72729	18356	111.927	864.891
YML093W	900	0.00829786	0.0267205	3.22017	103023	114.47	368.613
YML081W	1252	0.00573439	0.00295441	0.515209	141465	112.991	58.2141
YDR119W	769	0.0158594	0.10159	6.40567	85683	111.421	713.728
YML067C	353	0.0145996	0.00335456	0.22977	40706	115.314	26.4958
YMR049C	808	0.0117408	0.0169871	1.44684	91705	113.496	164.211
YML048W	404	0.0117455	0.0528029	4.4956	45870	113.54	510.428
YMR074C	146	0.013697	0.0264138	1.92844	15977	109.432	211.032
YMR318C	361	0.0190572	0.210399	11.0404	39618	109.745	1211.63
YDR221W	703	0.0130303	0.00700718	0.537759	79907	113.666	61.1247
YDR229W	454	0.0117694	0.0256111	2.17607	49976	110.079	239.54
YDR233C	296	0.0120357	0.225442	18.7311	32916	111.203	2082.95
YMR305C	390	0.0147939	0.0255553	1.72742	40469	103.767	179.248
YML058W	105	0.0274721	0.0282194	1.0272	11834	112.705	115.77
YMR226C	268	0.0216041	0.14444	6.68578	29158	108.799	727.403
YMR227C	591	0.00948853	0.00643213	0.677885	67555	114.306	77.4865
YMR229C	1730	0.0207695	0.0658698	3.17147	193134	111.638	354.057
YMR237W	725	0.0166306	0.0245752	1.47771	82049	113.171	167.234
YMR029C	524	0.00713552	0.0216299	3.03131	59301	113.17	343.053
YMR031C	844	0.0163957	0.568067	34.6474	93345	110.598	3831.94
YMR033W	468	0.00756836	0.00783283	1.03494	53074	113.406	117.369
YDR348C	500	0.0181706	0.05756	3.16776	54996	109.992	348.428
YDR266C	640	0.00840979	0.00837985	0.996439	72756	113.681	113.276
YDR272W	275	0.0183347	0.104867	5.71958	31327	113.916	651.553
YLR192C	266	0.0148056	0.0768012	5.1873	29564	111.143	576.532
YLR219W	729	0.0128433	0.142749	11.1147	80530	110.466	1227.8
YLR287C	356	0.0120872	0.0169988	1.40634	40928	114.966	161.682
YLR301W	245	0.0187196	0.14699	7.8522	27501	112.249	881.401
YLR222C	818	0.0120001	0.00956024	0.796677	91032	111.286	88.659
YLR389C	1028	0.0114019	0.00984844	0.863758	117579	114.376	98.7936
YLR401C	669	0.00832481	0.0227863	2.73715	76596	114.493	313.386
YLR407W	229	0.0175356	0.0850706	4.85132	25546	111.555	541.187
YPR108W	430	0.0169968	0.0632555	3.72161	48959	113.858	423.736
YPR112C	888	0.00961835	0.00682976	0.710076	101120	113.874	80.8591
YPR114W	316	0.00908715	0.00373235	0.410729	36750	116.297	47.7667
YLR257W	322	0.00607837	0.0393031	6.46606	35998	111.795	722.874
YLR324W	524	0.0139856	0.0269016	1.92353	59462	113.477	218.276
YLR449W	393	0.00588335	0.0238663	4.05658	43903	111.712	453.17
YPR169W	493	0.00480264	0.0130052	2.70793	55264	112.097	303.552
YLR179C	202	0.016993	0.16302	9.59334	22151	109.658	1051.99
YLR181C	331	0.00989025	0.0032733	0.330962	37316	112.737	37.3117
YLR186W	253	0.0129164	0.0180021	1.39374	27895	110.257	153.669
YDR361C	284	0.00891483	0.00111969	0.125599	32661	115.004	14.4443
YDR365C	629	0.00516079	0.00441693	0.855864	72410	115.119	98.5264
YDR372C	346	0.0067983	0.00374352	0.550655	39287	113.546	62.5248
YLR429W	652	0.0143795	0.0571009	3.97099	72553	111.278	441.882
YPR154W	216	0.0117603	0.0396703	3.37325	23539	108.977	367.606
YPR156C	623	0.0179433	0.0915101	5.09997	68066	109.255	557.198
YPR118W	412	0.00823307	0.0141648	1.72047	45020	109.272	187.999
YPR143W	251	0.0100489	0.0226254	2.25152	28212	112.398	253.068
YPR148C	436	0.00763778	0.0664265	8.6971	49279	113.025	982.991
YPR188C	164	0.0243685	0.0984133	4.03855	18521	112.933	456.085
YDR299W	535	0.00882819	0.0811527	9.19245	61203	114.398	1051.6
YLR435W	206	0.00838222	0.00553332	0.660126	23713	115.112	75.9882
YDR320C	669	0.0134145	0.0514295	3.83387	75020	112.138	429.921
YLR413W	676	0.0183487	0.0323154	1.76118	72698	107.541	189.4
YLR418C	394	0.0131086	0.00868638	0.662649	44456	112.832	74.7684
YLR380W	409	0.013705	0.0955646	6.97296	47463	116.046	809.188
YLR384C	1350	0.0150537	0.00433925	0.288251	152990	113.326	32.6663
YPR075C	361	0.0105962	0.0779375	7.35525	38901	107.759	792.594
YDL065C	343	0.0111893	0.0226292	2.02239	38706	112.845	228.218
YDL070W	639	0.00344255	0.0031163	0.905229	72513	113.479	102.724
YDL084W	447	0.018958	0.0896786	4.73039	50309	112.548	532.396
YDL124W	313	0.0213161	0.541652	25.4105	35561	113.613	2886.97
YDL213C	226	0.00603369	0.00183763	0.304562	25216	111.575	33.9816
YDL219W	151	0.0147535	0.0112944	0.765537	16746	110.901	84.8985
YDL223C	1047	0.00443115	0.203982	46.0337	113616	108.516	4995.38
YDL225W	552	0.0119048	0.0459142	3.85679	62630	113.46	437.591
YDL237W	391	0.00904323	0.0102773	1.13646	44383	113.512	129.002
YLR003C	292	0.00691868	0.00452912	0.654622	33394	114.363	74.8646
YLR074C	167	0.00960009	0.0444524	4.63042	18517	110.88	513.422
YLR104W	132	0.0135549	0.00842023	0.621196	14922	113.045	70.2234
YOL021C	1002	0.0153118	0.0458319	2.99324	113707	113.48	339.673
YOL027C	574	0.0153945	0.0770428	5.00457	65005	113.249	566.763
YOL030W	485	0.0219223	0.159564	7.27861	51870	106.948	778.436
YOL031C	422	0.0117527	0.0391711	3.33294	48275	114.396	381.274
YOL041C	460	0.00947769	0.0492282	5.19411	51942	112.917	586.506
YOL049W	492	0.00992876	0.0018887	0.190226	55815	113.445	21.5802
YOL057W	712	0.012907	0.0169967	1.31686	80510	113.076	148.905
YOL070C	502	0.0138297	0.0345358	2.49722	55923	111.4	278.191
YOL109W	114	0.0307115	0.220547	7.18124	12589	110.43	793.023
YOR042W	412	0.0125133	0.130188	10.404	46870	113.762	1183.58
YOR051C	413	0.00845507	0.0362134	4.28303	47352	114.654	491.066
YOR052C	151	0.0152364	0.0282954	1.8571	16734	110.821	205.806
YOR078W	215	0.011213	0.00267713	0.238753	24385	113.419	27.0791
YOR195W	822	0.00757981	0.0149576	1.97335	95380	116.034	228.976
YOR197W	433	0.0189461	0.0683984	3.61016	47982	110.813	400.053
YOR239W	629	0.0110001	0.0396345	3.6031	71486	113.65	409.494
YOR251C	305	0.0118891	0.0337714	2.84054	34219	112.193	318.69
YOR252W	179	0.00865467	0.0196221	2.26722	20839	116.419	263.948
YOR261C	339	0.00964954	0.0447232	4.63475	38313	113.018	523.809
YOR293W	106	0.0201985	0.0269043	1.332	12739	120.179	160.079
YPL183C	1014	0.010537	0.00275538	0.261495	114461	112.881	29.5177
YPL195W	933	0.00981343	0.0149807	1.52655	106924	114.602	174.946
YPL199C	241	0.00778585	0.0021593	0.277337	26758	111.029	30.7924
YPL226W	1197	0.0122039	0.0736737	6.03688	134331	112.223	677.477
YPL260W	552	0.0147443	0.211799	14.3648	62780	113.732	1633.73
YPL274W	588	0.0207436	0.24849	11.9791	64354	109.446	1311.06
YDL021W	312	0.0188231	0.158452	8.41793	36073	115.619	973.269
YDL201W	287	0.00963717	0.00976312	1.01307	33391	116.345	117.866
YOL092W	309	0.0144281	0.00497717	0.344964	34873	112.858	38.9318
YDL132W	816	0.0140987	0.0237603	1.68529	93944	115.127	194.023
YOR272W	461	0.0112434	0.00204196	0.181614	51359	111.408	20.2332
YDR167W	207	0.0141953	0.0625208	4.40434	23019	111.203	489.775
YLR051C	218	0.00858917	0.0215847	2.51301	25636	117.596	295.521
YOR283W	231	0.0217008	0.0690373	3.18132	26177	113.32	360.508
YOR220W	266	0.00790071	0.0577255	7.30637	29256	109.985	803.591
YDL166C	198	0.0147649	0.0260162	1.76204	22723	114.763	202.216
YOR226C	157	0.0214639	0.130835	6.09556	16930	107.834	657.311
YOL151W	343	0.0179681	0.122505	6.81792	38170	111.283	758.718
YPR069C	294	0.0259178	0.119904	4.62632	33324	113.347	524.379
YPL146C	456	0.00586237	0.0046084	0.786099	52556	115.254	90.6014
YOL097C	433	0.0132831	0.0461605	3.47513	49350	113.972	396.068
YLR330W	672	0.00856769	0.00897828	1.04792	73639	109.582	114.833
YOR007C	347	0.0130966	0.102955	7.86118	37218	107.256	843.163
YOR164C	313	0.0108742	0.0102647	0.943947	36280	115.911	109.413
YOR001W	734	0.0103771	0.0133717	1.28858	84039	114.495	147.535
YDL100C	355	0.0152547	0.102861	6.7429	39354	110.856	747.494
YDR063W	150	0.0119346	0.0722518	6.05399	17130	114.2	691.365
YDL003W	567	0.0159526	0.014601	0.915273	63290	111.623	102.165
YDR381W	227	0.0261058	0.050884	1.94914	24956	109.938	214.285
YDR162C	237	0.0125906	0.00706748	0.56133	26571	112.114	62.9329
YOR108W	605	0.0135855	0.175597	12.9253	67200	111.074	1435.67
YDR060W	1026	0.00822041	0.0222647	2.70847	116677	113.72	308.008
YPR062W	159	0.0136917	0.0409434	2.99038	17507	110.107	329.261
YPL252C	173	0.016623	0.00665037	0.400069	18932	109.434	43.781
YOR095C	259	0.0094773	0.00497868	0.525326	28258	109.104	57.3153
YDL099W	342	0.00742587	0.0156372	2.10578	38295	111.974	235.792
YPL212C	545	0.0100366	0.015425	1.53689	62143	114.024	175.242
YPL004C	342	0.0210017	0.275772	13.1309	38071	111.319	1461.72
YOR171C	625	0.0143905	0.0082082	0.570392	69639	111.422	63.5544
YDR016C	95	0.0189441	0.0295659	1.56069	10516	110.695	172.761
YDL147W	446	0.00814894	0.0158256	1.94204	51768	116.072	225.416
YOL061W	497	0.0190952	0.0200843	1.0518	53505	107.656	113.232
YOR109W	1108	0.0121208	0.00892932	0.736694	124577	112.434	82.8295
YOL111C	213	0.012386	0.129864	10.4847	23732	111.418	1168.18
YLL009C	70	0.0320611	0.000931765	0.0290622	8056	115.086	3.34464
YLR126C	252	0.0119333	0.0279642	2.34338	28826	114.389	268.057
YOL060C	707	0.0134178	0.00855075	0.637269	77712	109.918	70.0473
YOR285W	140	0.0190735	0.0966097	5.06513	15413	110.093	557.634
YDR510W	102	0.0179934	0.118332	6.5764	11597	113.696	747.71
YOR021C	214	0.0128216	0.122633	9.56457	24744	115.626	1105.91
YDR032C	199	0.0363785	0.392981	10.8026	20966	105.357	1138.13
YLR295C	125	0.016225	0.157965	9.73591	14128	113.024	1100.39
YOR230W	438	0.0175025	0.266511	15.227	48383	110.463	1682.03
YLL022C	386	0.00983746	0.0682206	6.93478	43428	112.508	780.216
YDL097C	435	0.0109233	0.0337383	3.08864	49774	114.423	353.412
YDL031W	996	0.0101774	0.00354312	0.348137	112946	113.4	39.4786
YOL093W	294	0.00883415	0.00553677	0.626746	34520	117.415	73.5893
YPR034W	478	0.014601	0.00567934	0.38897	53810	112.573	43.7876
YDL135C	203	0.0184025	0.0624083	3.39129	23138	113.98	386.54
YDL010W	232	0.0123032	0.00533359	0.433511	25783	111.134	48.1777
YDR071C	192	0.00968658	0.0769442	7.94338	21947	114.307	907.987
YDR214W	351	0.030111	0.0533053	1.7703	39436	112.353	198.898
YLR197W	505	0.0117662	0.0242621	2.06202	56864	112.602	232.188
YPL235W	472	0.0176006	0.0162538	0.923483	51612	109.347	100.981
YPR004C	345	0.0172405	0.0510715	2.96229	36803	106.675	316.003
YOR131C	219	0.00881429	0.00763246	0.865919	24840	113.425	98.2165
YDL012C	108	0.0127279	0.00623223	0.489652	12175	112.731	55.1992
YOR310C	512	0.0105986	0.0166986	1.57555	56956	111.242	175.268
YDL110C	151	0.0158726	0.149712	9.43208	16771	111.066	1047.59
YPR072W	561	0.0085327	0.0390172	4.57267	65855	117.389	536.779
YLL062C	325	0.0296107	0.15113	5.10391	36715	112.969	576.585
YPL009C	1039	0.00945026	0.00353032	0.373568	119069	114.6	42.8108
YML125C	313	0.00899657	0.014754	1.63996	35287	112.738	184.886
YGR271C-A	234	0.00622669	0.00955457	1.53446	27121	115.902	177.846
YGR085C	175	0.0323615	0.100297	3.09928	19750	112.857	349.776
YGR169C-A	93	0.0131165	0.0225906	1.7223	10495	112.849	194.361
YIL002W-A	70	0.00944768	0.0130012	1.37612	7729	110.414	151.944
YOR020W-A	91	0.0283246	0.0433853	1.53172	9618	105.692	161.891
YKR095W-A	89	0.0163519	0.0152827	0.934611	9993	112.281	104.939
YMR122W-A	85	0.0338356	0.00048263	0.014264	7981	93.8941	1.3393
YMR244C-A	105	0.0294797	0.0346943	1.17689	12445	118.524	139.489
YHR072W-A	59	0.0169164	0.016408	0.96995	6636	112.475	109.095
YDR397C	147	0.0195945	0.00662629	0.338171	16650	113.265	38.303
YDL148C	811	0.00663914	0.00893551	1.34588	94302	116.279	156.498
YDR487C	209	0.00917762	0.0329101	3.58591	22568	107.981	387.21
YOL088C	278	0.00897195	0.0352762	3.93183	32401	116.55	458.256
YOR163W	189	0.00917268	0.0035811	0.390409	21572	114.138	44.5603
