# Supplementary material for: Environment-specificity and universality of the microbial growth law
Source: Commun Biol. 2022 Aug 31;5:891. doi: 10.1038/s42003-022-03815-w (PMC9433384; doi:10.1038/s42003-022-03815-w)
Supplement: Supplementary file 5 — Supplementary Data 2 [file 42003_2022_3815_MOESM5_ESM.xlsx]

## Sheet: WT_glu
Protein	phi_calib
Q0045	8.29044e-05
Q0140	4.0919e-05
Q0250	0.000126008
YAL003W	0.0084638
YAL005C	0.00258157
YAL007C	0.000190658
YAL012W	0.00239704
YAL016W	0.000281328
YAL017W	7.56552e-05
YAL019W	5.50713e-05
YAL021C	0.000324758
YAL023C	0.000420412
YAL025C	7.61359e-05
YAL029C	4.26188e-05
YAL034W-A	1.40935e-05
YAL035W	0.000962267
YAL036C	0.000248525
YAL038W	0.0118482
YAL039C	2.78914e-05
YAL042W	0.000135873
YAL043C	5.1242e-06
YAL044C	0.000482407
YAL044W-A	3.54943e-06
YAL046C	1.68212e-05
YAL049C	0.000141164
YAL059W	8.68316e-05
YAL060W	0.000312986
YAL062W	0.0014879
YAR002C-A	0.000236946
YAR002W	0.000170297
YAR007C	0.000335755
YAR015W	0.000811853
YAR042W	0.000191688
YBL004W	9.29516e-05
YBL007C	0.000377555
YBL015W	0.000131077
YBL017C	0.000297136
YBL020W	6.85646e-05
YBL022C	0.000224482
YBL023C	0.000138216
YBL024W	0.00122951
YBL026W	8.73715e-05
YBL028C	7.85751e-05
YBL029C-A	2.97622e-05
YBL030C	0.00175348
YBL032W	0.000243096
YBL033C	8.33906e-05
YBL035C	4.94512e-05
YBL036C	0.000146237
YBL039C	0.000900007
YBL041W	0.000281666
YBL045C	0.000501755
YBL047C	0.000364754
YBL050W	0.000268342
YBL051C	0.000192848
YBL054W	3.58357e-05
YBL055C	5.63982e-05
YBL056W	0.000101251
YBL057C	7.07558e-05
YBL058W	0.00019851
YBL059C-A	1.64088e-05
YBL064C	0.00052371
YBL068W	0.000343715
YBL069W	4.19074e-05
YBL075C	0.000241531
YBL076C	0.0019527
YBL079W	0.000187696
YBL085W	1.40432e-05
YBL086C	5.27681e-05
YBL090W	7.34218e-05
YBL091C	0.000364314
YBL092W	0.00193815
YBL093C	4.42668e-05
YBL098W	6.26612e-05
YBL099W	0.00234634
YBL103C	7.32181e-05
YBL104C	8.09149e-05
YBL105C	6.32404e-05
YBL107C	6.15172e-05
YBR003W	0.000215632
YBR006W	5.80685e-05
YBR011C	0.00275273
YBR015C	0.000135236
YBR016W	8.88073e-07
YBR017C	0.000360986
YBR024W	8.96999e-06
YBR025C	0.00201748
YBR026C	0.000164597
YBR029C	3.23692e-05
YBR031W	0.000940629
YBR034C	0.00010356
YBR035C	0.000339191
YBR039W	0.000323087
YBR042C	2.52621e-05
YBR046C	0.00012433
YBR049C	0.000276329
YBR052C	0.000108719
YBR053C	0.000193698
YBR054W	6.86589e-05
YBR056W	0.000114596
YBR058C	0.000134405
YBR058C-A	4.91013e-05
YBR069C	8.87637e-05
YBR072W	0.000698301
YBR074W	0
YBR077C	4.80606e-05
YBR078W	0.000931978
YBR079C	0.00055457
YBR080C	0.000204352
YBR081C	0.000912392
YBR082C	8.36601e-05
YBR084W	0.000587883
YBR085C-A	7.12346e-05
YBR086C	0.000371488
YBR087W	6.78753e-05
YBR088C	0.000279869
YBR089C-A	0.000234146
YBR091C	5.24493e-05
YBR092C	0.000882221
YBR094W	0.000114142
YBR095C	0.000110917
YBR096W	6.36882e-05
YBR101C	0.000248635
YBR104W	5.09814e-05
YBR106W	0.000224912
YBR108W	0
YBR109C	0.000231377
YBR111C	0.000216488
YBR111W-A	4.74931e-05
YBR112C	9.66567e-05
YBR115C	0.00240258
YBR117C	0
YBR121C	0.00227474
YBR122C	2.02914e-05
YBR125C	1.42256e-05
YBR126C	0.000532156
YBR127C	0.00226773
YBR131W	0.000107044
YBR135W	0.000129075
YBR137W	2.81708e-05
YBR139W	0.000189224
YBR142W	0.000210593
YBR143C	0.000674372
YBR145W	0.000121742
YBR146W	5.69416e-05
YBR149W	0.000583353
YBR151W	0.000117176
YBR154C	0.000438705
YBR155W	0.000140933
YBR159W	9.58036e-05
YBR160W	0.000153682
YBR162C	0.000535341
YBR164C	8.08724e-05
YBR166C	7.81678e-05
YBR167C	3.79724e-05
YBR169C	0.000313213
YBR170C	0.000149586
YBR171W	5.36919e-05
YBR172C	8.25899e-05
YBR173C	0
YBR176W	0.000122458
YBR177C	0.000305441
YBR185C	6.07323e-06
YBR188C	2.79772e-05
YBR189W	0.00053328
YBR191W	3.92393e-05
YBR196C	0.00464486
YBR198C	0.000139654
YBR199W	7.76068e-05
YBR200W	4.48813e-05
YBR204C	3.35712e-05
YBR205W	0.000133318
YBR212W	7.40052e-05
YBR214W	4.64092e-05
YBR218C	0.000528448
YBR221C	0.00184685
YBR222C	0.000298514
YBR227C	0.000193678
YBR229C	0.000127583
YBR230C	0.000102274
YBR231C	5.39273e-05
YBR233W	9.53688e-05
YBR233W-A	3.79127e-05
YBR234C	9.91481e-05
YBR236C	8.63407e-05
YBR238C	0
YBR244W	7.4173e-05
YBR245C	0.000113025
YBR246W	0.000131076
YBR247C	0.000245573
YBR248C	0.00141943
YBR249C	0.00168289
YBR251W	6.49231e-05
YBR252W	0.000167028
YBR253W	4.13932e-05
YBR256C	9.81413e-05
YBR258C	3.01942e-05
YBR260C	3.26305e-05
YBR261C	8.59101e-05
YBR262C	3.01695e-05
YBR263W	0.000915502
YBR265W	0.000109168
YBR267W	3.93918e-05
YBR269C	8.88497e-05
YBR272C	7.59104e-05
YBR273C	5.13554e-05
YBR278W	3.07935e-06
YBR281C	6.82288e-05
YBR283C	0.000292907
YBR286W	0.000792502
YCL001W	0.000117977
YCL005W-A	4.95371e-05
YCL008C	3.89974e-05
YCL009C	0.00143808
YCL011C	0.000200191
YCL017C	0.00031215
YCL024W	0
YCL026C-B	7.22967e-05
YCL028W	0.000228959
YCL029C	5.09482e-05
YCL030C	0.00147547
YCL031C	6.83436e-05
YCL033C	4.20105e-05
YCL034W	6.99758e-05
YCL035C	0.00012092
YCL037C	0.000699654
YCL040W	0.000714884
YCL043C	0.0014829
YCL044C	6.55239e-05
YCL045C	0.000170391
YCL050C	0.000718102
YCL054W	0.000179601
YCL057C-A	7.33573e-05
YCL057W	0.000281911
YCL059C	0.000203474
YCR002C	0.000307723
YCR004C	0.000645108
YCR005C	0.000203533
YCR009C	0.000255893
YCR012W	0.0252012
YCR017C	9.32194e-05
YCR020W-B	7.26189e-05
YCR028C-A	0.000519831
YCR030C	0.000211763
YCR031C	0
YCR034W	0.000122726
YCR035C	6.88304e-05
YCR036W	0.00011847
YCR046C	4.9709e-05
YCR047C	7.69876e-05
YCR048W	0.000139302
YCR051W	0.000123344
YCR052W	7.97806e-05
YCR053W	0.00155144
YCR057C	0.000168104
YCR060W	3.40917e-05
YCR068W	2.27201e-05
YCR071C	1.34382e-05
YCR072C	4.96666e-05
YCR073W-A	0.000152073
YCR075W-A	4.96519e-05
YCR076C	1.89197e-05
YCR077C	0.000183652
YCR083W	0.000134509
YCR084C	0.000330818
YCR086W	2.31488e-05
YCR087C-A	0.000156965
YCR088W	0.000613257
YCR090C	6.2896e-05
YCR093W	0.000208646
YCR098C	0
YDL002C	5.01533e-06
YDL004W	0.000216601
YDL006W	3.65357e-05
YDL007W	0.000395389
YDL012C	0
YDL014W	0.000483869
YDL015C	9.96581e-05
YDL019C	0.000177179
YDL022W	0.000557789
YDL029W	0.000440904
YDL031W	0.000215188
YDL040C	0.000780601
YDL043C	3.23836e-05
YDL047W	7.59289e-05
YDL051W	0.000466786
YDL052C	0.000101735
YDL053C	7.51232e-05
YDL055C	0.0046709
YDL058W	0.000152941
YDL060W	0.000174643
YDL061C	0.00024703
YDL063C	9.7165e-05
YDL064W	7.44295e-05
YDL065C	0.000165134
YDL066W	0.00128146
YDL072C	0.000174089
YDL074C	2.57913e-05
YDL075W	0.000778786
YDL077C	3.73011e-05
YDL078C	0.000512243
YDL081C	0.00113249
YDL082W	0.00011835
YDL084W	0.00124593
YDL085C-A	4.81407e-05
YDL086W	0.000190515
YDL092W	7.72553e-05
YDL095W	0.000329326
YDL097C	0.000541066
YDL098C	3.42777e-05
YDL099W	6.4763e-05
YDL100C	0.000532763
YDL103C	0.000256935
YDL110C	3.44781e-05
YDL111C	4.61623e-05
YDL112W	0.000104201
YDL113C	3.42464e-05
YDL116W	7.95966e-05
YDL120W	0.000108444
YDL121C	0.000108323
YDL122W	0.000216378
YDL124W	0.00045806
YDL125C	0.000556551
YDL126C	0.00224805
YDL128W	4.0307e-05
YDL130W	0.000286002
YDL130W-A	9.76663e-05
YDL131W	0.00125126
YDL132W	0.000223246
YDL134C	8.25407e-05
YDL135C	0.000294829
YDL137W	0.000150017
YDL140C	0.000631502
YDL143W	0.000404835
YDL144C	7.15241e-05
YDL145C	0.000655767
YDL147W	0.000319532
YDL150W	9.82126e-05
YDL153C	0.000154867
YDL157C	2.63778e-05
YDL160C	0.000726583
YDL161W	9.83872e-05
YDL164C	0.000164204
YDL165W	0.000121379
YDL166C	9.01729e-05
YDL167C	9.73308e-05
YDL168W	0.000276434
YDL171C	0.000757284
YDL173W	8.44396e-05
YDL174C	0.000185516
YDL178W	0.000210385
YDL181W	0.000102219
YDL182W	0.000958338
YDL185W	0.00303201
YDL189W	0
YDL190C	0.00132855
YDL192W	0.000520889
YDL195W	0.000653774
YDL198C	0.000338541
YDL199C	0.000330025
YDL201W	0.00021202
YDL202W	3.10093e-05
YDL203C	0
YDL204W	0
YDL205C	0.000104798
YDL208W	0.000230768
YDL211C	5.56657e-06
YDL212W	5.04923e-05
YDL213C	0.00033478
YDL215C	8.38544e-05
YDL217C	3.12127e-05
YDL219W	9.82878e-05
YDL223C	2.55042e-05
YDL224C	6.8884e-05
YDL225W	0.000156615
YDL226C	0.000199531
YDL229W	0.00992012
YDL235C	0.000164009
YDL236W	0.000195506
YDL237W	5.75027e-05
YDR001C	0.00036381
YDR002W	0.000369735
YDR005C	2.80907e-05
YDR007W	2.90157e-05
YDR011W	0.000210296
YDR012W	0.000161893
YDR016C	4.05413e-05
YDR017C	5.76744e-05
YDR019C	0.000329428
YDR023W	0.00142868
YDR028C	0.00039625
YDR031W	3.73078e-05
YDR032C	0.00040891
YDR033W	0.00087499
YDR035W	0.000661258
YDR036C	0.000217266
YDR037W	0.00233382
YDR041W	5.47122e-05
YDR044W	9.86256e-05
YDR050C	0.00574296
YDR051C	8.59015e-05
YDR054C	9.49169e-05
YDR055W	0.000152701
YDR060W	0.000265659
YDR062W	0.000169132
YDR063W	0.000179091
YDR064W	0.00442776
YDR068W	3.4437e-05
YDR070C	1.07527e-05
YDR071C	0.00111026
YDR074W	0.000292098
YDR076W	0.00011627
YDR083W	7.94664e-05
YDR084C	7.07795e-05
YDR086C	0.000650057
YDR087C	3.05569e-05
YDR091C	0.000436715
YDR092W	0.000177057
YDR098C	0.000223892
YDR099W	0.000343113
YDR101C	0.000764
YDR116C	4.45507e-05
YDR117C	8.75249e-05
YDR119W	5.27727e-05
YDR120C	0.000173538
YDR121W	7.93772e-05
YDR127W	0.00106767
YDR129C	0.000810926
YDR135C	0.000200854
YDR138W	8.76557e-05
YDR141C	8.44903e-05
YDR143C	1.63979e-05
YDR145W	0.000137457
YDR148C	0.000339271
YDR150W	0.000232746
YDR152W	9.16486e-05
YDR153C	0.000102552
YDR155C	0.00172338
YDR156W	4.15842e-05
YDR158W	0.00153917
YDR165W	0.000195084
YDR167W	3.03101e-05
YDR168W	0.000410188
YDR169C	0.000147395
YDR170C	0.000273991
YDR172W	0.000397807
YDR174W	0.000358932
YDR175C	0.000101102
YDR176W	2.38054e-05
YDR177W	0.000216492
YDR178W	8.61651e-05
YDR182W	0.000155494
YDR183W	6.45587e-05
YDR188W	0.00044495
YDR189W	0.000117171
YDR190C	0.000393903
YDR194C	0.000190273
YDR201W	0.000108755
YDR211W	0.000303982
YDR212W	0.000540011
YDR214W	0.000421734
YDR221W	7.94526e-05
YDR224C	1.06976e-05
YDR226W	0.00203667
YDR227W	3.0894e-06
YDR231C	4.91578e-05
YDR232W	0.000157446
YDR233C	0.00136785
YDR234W	0.000228519
YDR235W	0.000338256
YDR236C	5.37258e-05
YDR238C	0.000601029
YDR239C	5.079e-05
YDR243C	4.96388e-05
YDR246W	3.16081e-05
YDR248C	5.24874e-05
YDR257C	4.78702e-05
YDR258C	0.000438669
YDR262W	0
YDR264C	9.07873e-05
YDR266C	0
YDR267C	1.27588e-05
YDR268W	4.82118e-05
YDR272W	7.01998e-05
YDR280W	0.000103452
YDR287W	5.91303e-05
YDR289C	5.18552e-05
YDR292C	0.000112712
YDR293C	0.000180747
YDR294C	0.000103884
YDR296W	0.000104239
YDR298C	0.000190087
YDR299W	0.000136403
YDR300C	0.000189224
YDR303C	3.3064e-05
YDR304C	0.000796468
YDR312W	0
YDR320C	0.00015499
YDR321W	0.00032166
YDR322C-A	9.7369e-05
YDR322W	0.000125383
YDR324C	0.000144148
YDR328C	0.000340253
YDR330W	5.37729e-05
YDR333C	7.12935e-05
YDR337W	6.13906e-05
YDR341C	0.0021193
YDR346C	0.000349912
YDR347W	0.000108874
YDR348C	0
YDR353W	0.000748366
YDR354W	0.000149351
YDR356W	3.93675e-05
YDR358W	0.00010863
YDR361C	8.99507e-05
YDR363W-A	1.54201e-06
YDR365C	5.40467e-05
YDR367W	2.16388e-05
YDR368W	0.000651465
YDR376W	6.83518e-05
YDR377W	0.000170933
YDR378C	0.000192551
YDR380W	0.000278556
YDR381C-A	2.23563e-05
YDR381W	0.000829159
YDR382W	0.00153506
YDR384C	4.88755e-05
YDR388W	0.000244636
YDR389W	2.60062e-05
YDR390C	8.9119e-05
YDR394W	0.000214313
YDR395W	0.000118064
YDR397C	4.74961e-05
YDR398W	0.000127116
YDR399W	0.000257459
YDR404C	0.000100957
YDR405W	5.2823e-05
YDR408C	0.000102863
YDR411C	3.01974e-05
YDR416W	0
YDR422C	1.07313e-05
YDR425W	0
YDR427W	0.000333275
YDR428C	8.62144e-05
YDR429C	0.000539814
YDR430C	0.00023096
YDR432W	0.000694104
YDR434W	2.87793e-05
YDR441C	3.07159e-05
YDR449C	4.85426e-05
YDR452W	0.000137586
YDR453C	3.09508e-05
YDR454C	0.00107153
YDR457W	0.000166485
YDR461C-A	4.38506e-05
YDR462W	4.21664e-05
YDR469W	0.000166974
YDR470C	0.000292114
YDR472W	6.84382e-05
YDR477W	0.000302868
YDR481C	0.000157618
YDR483W	0.000226388
YDR486C	0
YDR487C	0.000324341
YDR496C	0.000232169
YDR500C	0.000306203
YDR502C	0.000803688
YDR508C	8.64672e-05
YDR510W	0.000529077
YDR513W	0.000333033
YDR515W	0.000115512
YDR516C	0.000235656
YDR517W	8.15102e-05
YDR518W	0.000285175
YDR519W	0.000248314
YDR524C	0
YDR525W-A	1.46968e-05
YDR529C	0.000118834
YDR531W	0.000140496
YDR533C	0.000193975
YEL002C	0.000422438
YEL007W	0.000103056
YEL012W	1.15164e-05
YEL013W	0.000195542
YEL015W	9.26249e-05
YEL018W	7.14759e-06
YEL020W-A	0.000154993
YEL021W	0
YEL024W	0.000135162
YEL026W	0.000493943
YEL030W	0.000258428
YEL031W	0.000605241
YEL032W	0.000145043
YEL034W	0.000268444
YEL037C	0.000308533
YEL038W	0.000117615
YEL040W	0.000247185
YEL042W	0.000202048
YEL044W	5.44056e-05
YEL046C	0.000566044
YEL047C	0.000623586
YEL050C	1.3947e-05
YEL051W	0.000542454
YEL052W	0.000108711
YEL055C	0.000103901
YEL056W	6.55388e-05
YEL058W	0.000354941
YEL060C	0.000326434
YEL066W	0.000307488
YEL071W	0.00138601
YER001W	9.06068e-05
YER002W	8.89628e-05
YER003C	0.00107506
YER004W	0.000162342
YER006W	0.000390451
YER007C-A	0.000373633
YER009W	0.00182021
YER010C	9.33825e-05
YER012W	0.000256279
YER014W	0.000413604
YER019C-A	4.65574e-05
YER019W	1.95144e-05
YER021W	0.000475234
YER023W	0.000463935
YER025W	0.00140831
YER029C	5.6706e-05
YER030W	5.52006e-05
YER031C	6.21125e-05
YER034W	3.66088e-05
YER036C	0.000995137
YER042W	0.000311077
YER043C	0.00383579
YER044C	5.44038e-05
YER048C	0.000307645
YER048W-A	0.000185335
YER049W	0.000442934
YER052C	0.000418793
YER055C	0.000672777
YER056C	7.17529e-05
YER057C	0.00043263
YER061C	3.08137e-05
YER062C	0.00031933
YER063W	0.000256703
YER067W	9.0051e-06
YER068W	0.000113223
YER069W	0.000456657
YER070W	0.000432759
YER072W	0.000420439
YER073W	0.000485481
YER074W-A	7.23277e-07
YER078C	4.65713e-05
YER079W	2.13441e-05
YER080W	0.000422708
YER081W	0.00041592
YER082C	9.70993e-05
YER083C	8.90129e-05
YER086W	0.000626086
YER088C	9.50829e-05
YER089C	0.000192634
YER090W	0.000856605
YER091C	0.00875999
YER092W	2.57768e-05
YER094C	0.000259643
YER099C	0.000144584
YER100W	0
YER101C	0.000154136
YER103W	9.40752e-05
YER105C	4.57815e-05
YER110C	0.00134294
YER112W	0.00016204
YER114C	7.97178e-05
YER120W	0.000320551
YER122C	0.000228871
YER123W	3.35685e-05
YER125W	0.00232405
YER131W	2.90357e-05
YER133W	0.000241604
YER134C	0.000133306
YER136W	0.000538485
YER139C	6.40583e-05
YER143W	0.000123882
YER145C	2.00329e-05
YER146W	0.000194677
YER148W	8.63338e-05
YER151C	0.000219217
YER152C	0.000154529
YER155C	0.00014663
YER156C	0.00034236
YER159C	6.27874e-05
YER161C	2.50106e-05
YER163C	0.000136871
YER164W	9.84328e-05
YER165W	0.00206263
YER166W	7.4496e-05
YER168C	0.00100903
YER174C	4.06558e-05
YER175C	4.31221e-05
YER176W	0.000182067
YER177W	0.000980282
YER178W	0.00112233
YER182W	4.59133e-05
YFL001W	4.83354e-05
YFL002C	5.44707e-05
YFL004W	0.000274215
YFL005W	0.000397585
YFL007W	0.000100779
YFL008W	0.000161625
YFL010C	0.0001648
YFL014W	0.000525488
YFL016C	8.4182e-05
YFL017C	0.000150411
YFL017W-A	4.66448e-06
YFL018C	0.000478342
YFL022C	0.000861574
YFL023W	8.81309e-05
YFL028C	0.000109972
YFL034C-A	0.000136217
YFL037W	0.00118008
YFL038C	0.000478142
YFL039C	0.00549513
YFL041W	9.05042e-05
YFL044C	3.82147e-05
YFL045C	0.00132439
YFL047W	7.98377e-05
YFL048C	0.000204987
YFR001W	0.000123167
YFR002W	0.000135627
YFR003C	0.000124189
YFR004W	0.000454802
YFR006W	0.00013587
YFR009W	0.000362286
YFR010W	0.000259805
YFR011C	6.09727e-05
YFR013W	7.75575e-05
YFR014C	5.68249e-05
YFR016C	8.7141e-05
YFR024C-A	0.000212705
YFR025C	1.04374e-05
YFR028C	6.81107e-05
YFR030W	0.000137303
YFR033C	3.74261e-05
YFR034C	2.58317e-05
YFR037C	0.000314915
YFR040W	6.46688e-05
YFR041C	1.81157e-05
YFR044C	0.00117792
YFR047C	0.000180936
YFR049W	2.74622e-06
YFR050C	0.000180084
YFR051C	0.000315168
YFR052W	0.000211273
YFR053C	0.000303713
YGL001C	0.000101917
YGL005C	5.92392e-05
YGL008C	0.00188048
YGL009C	0.00120387
YGL011C	0.000246013
YGL014W	0.00014655
YGL016W	5.1369e-05
YGL018C	1.92323e-05
YGL019W	0.000105882
YGL020C	2.3298e-05
YGL022W	0.000173179
YGL023C	1.37072e-05
YGL025C	2.279e-05
YGL026C	0.00116138
YGL027C	0.000189223
YGL028C	0.00013809
YGL030W	0.00322754
YGL031C	0.000162426
YGL035C	7.11792e-05
YGL037C	0.000358305
YGL038C	1.63253e-05
YGL039W	7.90921e-05
YGL040C	0.000211757
YGL043W	0.000139674
YGL048C	0.00035523
YGL049C	0.000168193
YGL050W	5.27049e-05
YGL054C	0.000107093
YGL055W	0.000287031
YGL056C	0.000117779
YGL061C	3.2546e-05
YGL062W	0.00046116
YGL063W	2.3152e-05
YGL066W	0.00088275
YGL067W	9.77776e-05
YGL068W	0.000286128
YGL070C	7.76256e-05
YGL073W	2.74238e-05
YGL076C	0.00203249
YGL078C	0.000500119
YGL082W	5.10028e-05
YGL084C	9.49705e-05
YGL087C	0.000132741
YGL092W	0.000126585
YGL097W	0.000175832
YGL099W	0.000293828
YGL100W	0.000110941
YGL101W	5.39622e-05
YGL103W	0.00261026
YGL105W	0.0017591
YGL106W	0.000510923
YGL108C	7.12377e-05
YGL111W	0.000115652
YGL112C	0.000117793
YGL115W	0.000216118
YGL117W	3.73795e-05
YGL119W	2.71919e-05
YGL120C	0.000269753
YGL122C	0.000129399
YGL123W	0.00320856
YGL125W	0.000238164
YGL129C	0.0001958
YGL130W	9.29187e-05
YGL137W	0.000544524
YGL141W	5.76809e-05
YGL145W	0.000144367
YGL147C	0.00104608
YGL148W	0.000611857
YGL150C	0.000138878
YGL153W	7.43915e-05
YGL157W	0.000194824
YGL164C	0.00126143
YGL167C	0.00016049
YGL171W	0.000157047
YGL173C	0.000501182
YGL174W	2.82378e-05
YGL181W	2.66021e-05
YGL184C	6.08008e-05
YGL185C	2.00266e-05
YGL187C	0.000107672
YGL189C	4.06928e-05
YGL190C	8.21721e-05
YGL191W	3.0792e-05
YGL195W	0.00106071
YGL196W	8.43794e-06
YGL198W	2.92161e-05
YGL200C	0.000181522
YGL201C	0.000139027
YGL202W	0.00201199
YGL206C	0.000965872
YGL207W	0.000412458
YGL210W	5.19424e-05
YGL213C	0.00012326
YGL220W	0.000112815
YGL221C	0.000171855
YGL226C-A	0
YGL228W	0.00018545
YGL231C	0.000158028
YGL232W	0.000103935
YGL234W	0.00142566
YGL238W	0.000143167
YGL242C	0.000145698
YGL244W	0.000211431
YGL245W	0.00230552
YGL246C	0.000135088
YGL248W	4.31472e-05
YGL252C	0.000155997
YGL253W	0.00597624
YGL255W	3.31367e-05
YGR001C	0.000184173
YGR005C	7.2475e-05
YGR008C	1.17945e-05
YGR009C	6.85707e-05
YGR012W	4.97368e-05
YGR017W	7.40332e-05
YGR019W	0.000150658
YGR020C	0.000371064
YGR028W	1.48021e-05
YGR029W	7.72461e-05
YGR031W	2.57262e-05
YGR034W	0.00109028
YGR037C	0.00063601
YGR043C	2.50562e-05
YGR048W	0.0002804
YGR054W	0.000239547
YGR055W	4.93387e-05
YGR061C	0.00128968
YGR063C	4.21112e-05
YGR070W	0.00011139
YGR076C	3.73684e-05
YGR078C	0.000145492
YGR080W	0.000166439
YGR081C	7.12411e-05
YGR082W	0.000343405
YGR083C	0.000128888
YGR084C	3.37117e-05
YGR086C	0.00166625
YGR087C	0.000714827
YGR090W	0.000165645
YGR092W	2.11971e-05
YGR094W	0.00139098
YGR095C	0.000133387
YGR098C	0.000110036
YGR103W	0.000310611
YGR104C	3.55145e-05
YGR106C	4.34931e-05
YGR111W	5.30993e-05
YGR116W	0.000754009
YGR117C	9.86478e-05
YGR119C	0.00021089
YGR120C	1.97254e-05
YGR123C	0.000185218
YGR124W	0.00097188
YGR128C	0.000152062
YGR129W	0
YGR130C	0.000140006
YGR132C	0.000388616
YGR135W	0.000608115
YGR136W	0.000166522
YGR145W	0.000132526
YGR148C	0.000189714
YGR152C	6.86339e-05
YGR155W	0.00131244
YGR156W	4.6512e-05
YGR157W	0.000159381
YGR158C	7.15818e-05
YGR159C	0.000562649
YGR162W	0.000883039
YGR163W	5.86818e-05
YGR167W	0.00024987
YGR169C-A	0.000127218
YGR173W	0.000300959
YGR175C	0.000234361
YGR177C	4.76865e-05
YGR178C	0.000151922
YGR180C	0.00123838
YGR181W	0.000105531
YGR185C	0.0007413
YGR186W	0.000137542
YGR187C	0.000183448
YGR189C	7.21543e-05
YGR192C	0.00300516
YGR193C	7.97738e-05
YGR194C	5.30625e-05
YGR195W	9.33527e-05
YGR197C	1.72986e-05
YGR198W	0.000138928
YGR199W	0.000237636
YGR200C	0.000217477
YGR202C	8.43682e-06
YGR203W	4.78764e-05
YGR204W	0.00209823
YGR205W	9.75812e-05
YGR207C	0.000152406
YGR208W	0.000138926
YGR209C	0.000552453
YGR210C	0.000107426
YGR211W	0.000926961
YGR215W	3.40934e-05
YGR218W	0.000333547
YGR220C	3.30083e-05
YGR229C	0.00022195
YGR231C	0.000387476
YGR232W	0.000185954
YGR233C	4.29303e-05
YGR234W	0.000970332
YGR235C	9.2989e-05
YGR240C	0.00206845
YGR244C	0.00017146
YGR248W	2.57532e-05
YGR250C	0.0001028
YGR253C	0.000295474
YGR254W	0.00239385
YGR261C	0.000105241
YGR262C	2.59785e-05
YGR264C	0.000927868
YGR266W	0.000168867
YGR267C	0.000132576
YGR268C	1.99761e-05
YGR270W	3.76531e-05
YGR271W	6.56752e-05
YGR275W	5.36463e-05
YGR276C	1.37844e-05
YGR277C	0.000125233
YGR279C	0.00030636
YGR280C	9.3464e-05
YGR282C	0.000797033
YGR284C	0.00012401
YGR285C	0.000921429
YHL001W	0.000463581
YHL002W	8.2142e-05
YHL007C	7.3888e-05
YHL009C	6.58448e-07
YHL011C	0.000412932
YHL014C	4.40393e-06
YHL015W	0.0044699
YHL021C	0.000116384
YHL025W	1.30056e-06
YHL030W	0.000177976
YHL031C	0.000124981
YHL033C	0.00107383
YHL034C	0.000925831
YHL039W	0.000117581
YHR001W	0.000172216
YHR001W-A	5.68442e-06
YHR003C	5.09165e-05
YHR005C-A	4.23481e-05
YHR007C	0.000370356
YHR008C	0.000364752
YHR009C	0.000127237
YHR010W	0.000296925
YHR012W	0.000107701
YHR019C	0.00121386
YHR020W	0.00125415
YHR023W	5.11246e-05
YHR024C	0.000108778
YHR025W	0.000657633
YHR027C	0.000480061
YHR028C	0.000121155
YHR029C	0.000131538
YHR030C	2.64519e-05
YHR034C	4.25393e-05
YHR037W	0.000140242
YHR038W	3.63226e-05
YHR039C	0.000178946
YHR039C-A	0.00036585
YHR041C	0.000117516
YHR042W	0.000491585
YHR046C	8.24791e-05
YHR047C	0.000351444
YHR049W	0.000230407
YHR051W	0.000151105
YHR052W	0.000186405
YHR056C	4.07754e-05
YHR057C	3.05935e-05
YHR058C	3.66787e-05
YHR060W	6.35694e-05
YHR062C	5.19229e-05
YHR063C	0.000249102
YHR064C	0.00181619
YHR065C	0.000291729
YHR066W	0
YHR068W	0.000820859
YHR069C	5.06005e-05
YHR070W	9.32816e-05
YHR072W-A	8.90122e-05
YHR073W	3.2373e-05
YHR074W	0.00015466
YHR076W	7.48857e-05
YHR077C	0
YHR081W	7.04257e-05
YHR085W	2.28902e-05
YHR087W	7.46116e-05
YHR088W	0.000143464
YHR089C	0.000186422
YHR098C	0.0002297
YHR104W	0.000242017
YHR106W	0.000179643
YHR107C	0.000342404
YHR108W	0.000173311
YHR110W	2.69754e-05
YHR111W	7.81377e-05
YHR112C	8.52981e-05
YHR113W	0.000117952
YHR114W	0.000105531
YHR117W	0.000118742
YHR118C	2.42819e-05
YHR121W	0.000140222
YHR122W	4.19636e-05
YHR123W	6.22214e-05
YHR127W	6.44741e-05
YHR128W	0.00058966
YHR132C	0.000185083
YHR132W-A	4.1135e-05
YHR135C	9.83332e-05
YHR137W	0.000709831
YHR138C	2.78447e-05
YHR143W-A	0.000204779
YHR144C	0.000178218
YHR146W	0.000277989
YHR148W	0.000165388
YHR152W	7.21976e-06
YHR158C	0.000132481
YHR161C	5.85863e-05
YHR162W	2.21924e-05
YHR163W	0.000317398
YHR167W	8.49137e-05
YHR169W	0.000143044
YHR170W	0.000425301
YHR174W	0.0134123
YHR179W	0.00275575
YHR183W	0.00208795
YHR187W	5.42689e-05
YHR188C	0.000252842
YHR190W	0.000317118
YHR191C	3.17033e-05
YHR193C	0.00140818
YHR196W	0.00025481
YHR198C	4.48102e-05
YHR199C	0.000181601
YHR200W	0.000287607
YHR201C	0.000213971
YHR202W	4.83878e-05
YHR208W	0.00138766
YHR216W	0.000241163
YIL005W	0.000128682
YIL007C	1.47789e-05
YIL009W	2.96216e-05
YIL010W	0.000156246
YIL014W	4.64647e-05
YIL021W	0.000177365
YIL022W	0.000336208
YIL030C	0.000131488
YIL033C	0.000336064
YIL034C	0.000211655
YIL035C	6.40523e-05
YIL036W	7.43729e-05
YIL038C	0.000145739
YIL041W	0.000634235
YIL043C	0.000214074
YIL044C	4.25472e-05
YIL048W	0
YIL051C	0.000757025
YIL053W	0.00117953
YIL062C	0.000408492
YIL063C	0.000116663
YIL064W	0.000105815
YIL065C	6.3004e-05
YIL070C	0.000143254
YIL074C	0.000291124
YIL075C	0.000608865
YIL076W	0.000196465
YIL078W	0.00154842
YIL083C	0.000131696
YIL084C	4.60974e-05
YIL091C	0.000215948
YIL093C	5.50686e-05
YIL094C	0.000689745
YIL095W	3.37821e-05
YIL103W	9.45637e-05
YIL105C	5.38165e-05
YIL108W	0.000142209
YIL109C	0.000262057
YIL110W	0.000104777
YIL111W	3.90254e-05
YIL115C	0.000159739
YIL116W	0.000349537
YIL118W	0.0001158
YIL121W	7.68955e-05
YIL123W	0.000196832
YIL124W	7.53496e-05
YIL125W	0.000419122
YIL126W	0.000176207
YIL131C	3.6634e-05
YIL133C	0.00110085
YIL135C	1.94654e-06
YIL136W	8.24966e-05
YIL137C	0.00031466
YIL138C	0.000135786
YIL142W	0.000714249
YIL145C	0.000195461
YIL155C	8.47998e-05
YIL161W	4.70681e-05
YIL162W	0.000152918
YIL169C	0
YIR001C	0.000139214
YIR003W	0.000144778
YIR004W	7.47611e-05
YIR006C	0.000272053
YIR012W	0.000246342
YIR022W	1.35571e-05
YIR026C	0.000119494
YIR030C	0
YIR035C	6.16652e-05
YIR036C	0.000111478
YIR037W	0.000331433
YIR038C	9.31984e-05
YJL001W	0.000296647
YJL005W	8.26042e-05
YJL008C	0.000771638
YJL010C	7.02774e-05
YJL011C	0.000107628
YJL012C	0.000512269
YJL014W	0.000594293
YJL020C	0.000385417
YJL024C	7.04389e-05
YJL026W	0.000534305
YJL031C	4.56365e-05
YJL033W	0.000167324
YJL034W	0.00134205
YJL036W	0.000162795
YJL039C	0.000136653
YJL041W	0.000394337
YJL042W	3.51188e-05
YJL050W	0.000268722
YJL052W	0.000398046
YJL053W	1.37355e-05
YJL055W	0.000204523
YJL060W	0.00022944
YJL062W-A	4.85648e-05
YJL063C	6.32744e-05
YJL066C	8.24433e-05
YJL068C	0.000189165
YJL069C	0.00010542
YJL074C	8.87804e-05
YJL076W	0.000284658
YJL079C	2.00914e-05
YJL080C	0.00112202
YJL081C	0.000117272
YJL082W	4.77282e-05
YJL088W	0.000153919
YJL101C	0.000223939
YJL104W	8.17472e-05
YJL109C	0.000457123
YJL111W	0.000559432
YJL112W	0.000156471
YJL115W	0.000160437
YJL117W	0.000247783
YJL121C	0.000162581
YJL123C	0.000503211
YJL124C	0.000113811
YJL125C	0.00011572
YJL128C	4.79381e-05
YJL130C	0.00272585
YJL136C	0.00127081
YJL140W	0.000145205
YJL145W	0.000159581
YJL148W	0.000377245
YJL153C	8.29135e-05
YJL154C	0.000132943
YJL159W	0.000233141
YJL164C	3.71401e-05
YJL165C	5.27048e-05
YJL167W	0.00109909
YJL168C	0.00320773
YJL171C	0.000204399
YJL172W	0.000482483
YJL173C	7.37989e-05
YJL174W	0.000219459
YJL176C	0.000104682
YJL177W	0.000929191
YJL178C	7.59686e-05
YJL179W	9.34565e-05
YJL183W	0.000179912
YJL184W	6.28811e-05
YJL186W	0.000187086
YJL189W	4.39223e-05
YJL191W	0.000401536
YJL200C	0.000787817
YJL203W	4.502e-05
YJL205C	2.36533e-05
YJL208C	0.000114885
YJL217W	0.000140866
YJL218W	2.62873e-05
YJR001W	8.73389e-05
YJR002W	0.000170512
YJR003C	9.79159e-05
YJR006W	9.84595e-05
YJR007W	0.000694443
YJR009C	0.000570105
YJR010C-A	4.53836e-05
YJR014W	0.000162518
YJR016C	0.00149931
YJR017C	0.000177104
YJR019C	9.0882e-05
YJR024C	3.65503e-05
YJR025C	0.000192858
YJR032W	5.89768e-05
YJR034W	1.01442e-06
YJR045C	0.00579164
YJR046W	7.34506e-05
YJR048W	0
YJR051W	0.000156621
YJR057W	0
YJR058C	2.95067e-05
YJR059W	0.000119867
YJR060W	0.00012195
YJR063W	0.000224914
YJR064W	0.000365705
YJR065C	0.000276171
YJR068W	0.00014305
YJR069C	0.000193883
YJR070C	0.000805601
YJR072C	0.000165595
YJR074W	0.000119109
YJR075W	0.000110575
YJR076C	0.000172429
YJR077C	0.000425788
YJR078W	9.58841e-06
YJR080C	0.000387812
YJR082C	1.29884e-05
YJR085C	2.41653e-05
YJR088C	7.17624e-05
YJR091C	4.86681e-05
YJR093C	2.1626e-05
YJR096W	4.91824e-05
YJR099W	6.36116e-05
YJR101W	6.9732e-05
YJR103W	0.000176819
YJR104C	0.00496214
YJR105W	0.00194096
YJR109C	0.00272863
YJR111C	5.32116e-05
YJR112W	1.16196e-05
YJR113C	8.88953e-05
YJR117W	0.000302045
YJR118C	3.63415e-05
YJR121W	0.00192592
YJR123W	0.00533466
YJR125C	0.000339966
YJR131W	1.82568e-05
YJR132W	7.67183e-05
YJR133W	1.71554e-05
YJR135W-A	0.000156829
YJR137C	0.00019429
YJR139C	0.00149942
YJR143C	0.00014554
YJR144W	0.000146369
YJR148W	0.000417896
YKL002W	7.45564e-05
YKL003C	0
YKL006W	0.00114299
YKL007W	0.000172324
YKL009W	0.000456237
YKL010C	6.41162e-05
YKL013C	0.000172733
YKL016C	0.000189658
YKL018W	2.9236e-05
YKL019W	0.000119964
YKL021C	9.38582e-05
YKL024C	0.000325521
YKL025C	0
YKL027W	0.000191166
YKL028W	1.60439e-05
YKL029C	0.000325645
YKL033W-A	0.000283303
YKL035W	0.000950211
YKL040C	0.000173027
YKL042W	5.191e-05
YKL046C	0.000153876
YKL053C-A	5.4507e-06
YKL054C	0.000153294
YKL056C	0.00262662
YKL057C	4.78645e-05
YKL058W	7.26705e-05
YKL060C	0.0113084
YKL062W	1.58716e-05
YKL063C	6.57538e-05
YKL065C	0.000109406
YKL067W	0.000588871
YKL068W	0.000109049
YKL069W	5.31336e-05
YKL073W	0.000182293
YKL077W	0.000225206
YKL080W	0.000594741
YKL081W	0.00318355
YKL082C	0.000244369
YKL085W	0.000474745
YKL089W	0.000322566
YKL091C	4.04652e-05
YKL094W	0.000122168
YKL096W	0.000141499
YKL099C	6.33045e-05
YKL103C	0.00031656
YKL104C	0.000484915
YKL106W	9.50038e-05
YKL112W	9.94198e-05
YKL113C	6.72179e-05
YKL114C	0.000101234
YKL117W	0.000339761
YKL122C	0.000142602
YKL126W	0.000113727
YKL127W	0.000599001
YKL128C	0.00019869
YKL129C	0.000228641
YKL130C	5.72296e-05
YKL135C	9.3292e-06
YKL137W	3.83762e-05
YKL138C-A	1.58679e-05
YKL140W	0.000133749
YKL141W	6.38831e-05
YKL142W	0.000293443
YKL143W	0.000144745
YKL145W	0.000382645
YKL148C	0.000127707
YKL150W	0.000183891
YKL151C	5.89454e-05
YKL152C	0.0118815
YKL154W	3.95102e-05
YKL157W	0.000456682
YKL160W	5.55975e-05
YKL164C	4.52292e-05
YKL165C	0.000210293
YKL166C	7.67515e-05
YKL167C	1.45813e-05
YKL170W	1.4841e-05
YKL172W	0.000119764
YKL173W	3.71104e-05
YKL175W	3.04916e-05
YKL179C	8.01401e-05
YKL180W	0.0015561
YKL181W	0.000299567
YKL182W	0.00512784
YKL184W	7.41927e-05
YKL190W	9.61718e-05
YKL191W	8.64256e-05
YKL192C	0.000327971
YKL193C	0.000154377
YKL195W	0.000121426
YKL196C	0.00117304
YKL204W	0.000108646
YKL206C	8.36613e-05
YKL209C	6.59328e-05
YKL210W	0.00154593
YKL211C	0.000786482
YKL212W	0.000300994
YKL213C	8.63942e-05
YKL214C	0.000110887
YKL215C	0.000441542
YKL216W	0.00166636
YKR001C	0.000794989
YKR002W	7.86586e-05
YKR003W	5.71427e-05
YKR006C	9.68706e-05
YKR008W	9.96309e-05
YKR013W	9.12453e-05
YKR014C	0.000310605
YKR016W	0.000147521
YKR018C	0.000343639
YKR023W	3.73182e-05
YKR025W	8.42987e-05
YKR026C	9.35116e-05
YKR028W	5.74502e-05
YKR029C	0.000348991
YKR035W-A	0.000125024
YKR036C	1.66929e-05
YKR042W	0.00056831
YKR043C	0.00032892
YKR046C	6.38884e-05
YKR048C	0.000412613
YKR049C	2.35492e-05
YKR054C	0.000170473
YKR057W	0.000598475
YKR062W	7.68286e-05
YKR066C	0.000258207
YKR068C	0.000108105
YKR070W	0.000200228
YKR071C	0.00022011
YKR072C	0.000131815
YKR074W	0.000167335
YKR080W	0.000149573
YKR081C	0.000351301
YKR082W	0.000137386
YKR084C	0.00021827
YKR089C	3.61178e-05
YKR092C	0.00019117
YKR095W	0.000231224
YKR095W-A	0.000102252
YLL001W	0.000155963
YLL003W	0
YLL006W	5.55523e-05
YLL008W	0.000325941
YLL009C	3.00692e-05
YLL011W	0.000124058
YLL013C	0.000115091
YLL015W	0.000110154
YLL018C	0.00248557
YLL021W	0.000142543
YLL022C	6.02914e-05
YLL024C	0.010309
YLL026W	0.00140629
YLL029W	0.000131618
YLL034C	0.000100734
YLL036C	0.000141562
YLL038C	3.21679e-05
YLL039C	0.000146582
YLL040C	0.000166641
YLL041C	0.000124495
YLL045C	0.001716
YLL048C	0.000290114
YLL050C	0.00247263
YLL056C	0.000394266
YLL062C	5.38831e-05
YLR002C	6.97833e-05
YLR003C	0.000116962
YLR008C	0.000100506
YLR009W	0.000231587
YLR011W	3.23199e-06
YLR017W	0.000446505
YLR022C	8.98716e-05
YLR025W	0.000107298
YLR026C	8.03262e-05
YLR027C	0.000885411
YLR028C	0.000376254
YLR029C	0.0031438
YLR033W	7.53451e-05
YLR034C	0
YLR043C	0.000442734
YLR044C	0.0154394
YLR045C	5.8986e-05
YLR052W	3.03187e-05
YLR055C	8.34521e-05
YLR056W	0.000298496
YLR057W	8.14395e-05
YLR058C	0.00419186
YLR059C	0.000110486
YLR060W	0.0010339
YLR061W	0.00070257
YLR066W	9.72123e-05
YLR069C	0.000379268
YLR075W	0.00180456
YLR078C	3.48215e-05
YLR089C	0.000324129
YLR095C	6.25925e-05
YLR096W	2.43807e-05
YLR100W	0.000185531
YLR104W	4.02034e-05
YLR106C	0.000420317
YLR109W	0.00115147
YLR113W	0.000136651
YLR119W	5.15997e-05
YLR129W	8.28832e-05
YLR133W	0.000103209
YLR134W	0.000476098
YLR144C	7.3789e-05
YLR147C	0.000130133
YLR150W	0.00168528
YLR153C	0.00117018
YLR154C	2.92538e-05
YLR163C	0.00012261
YLR167W	0.00200667
YLR172C	0.000400631
YLR174W	3.91678e-05
YLR175W	0.000385986
YLR178C	0.000108596
YLR179C	0.000592576
YLR180W	0.00121109
YLR181C	3.52296e-05
YLR185W	0.000499226
YLR186W	0.000103694
YLR187W	1.90771e-05
YLR188W	1.44423e-05
YLR192C	0.000543015
YLR195C	7.99505e-05
YLR196W	0.000302706
YLR197W	0.00115
YLR199C	8.02596e-05
YLR200W	0.000394805
YLR201C	7.00188e-05
YLR203C	7.21549e-05
YLR206W	0.000165962
YLR208W	0.000677619
YLR209C	9.67393e-05
YLR211C	6.68963e-05
YLR212C	3.41297e-05
YLR214W	2.41951e-05
YLR216C	0.000866171
YLR221C	0.000171919
YLR222C	0.000117961
YLR229C	0.000162254
YLR231C	0.000125568
YLR241W	9.13172e-05
YLR244C	0.000517509
YLR248W	0.000236635
YLR249W	0.0111309
YLR250W	0.000186735
YLR257W	0.000267369
YLR258W	0.000105602
YLR259C	0.00315218
YLR262C	0.000109716
YLR262C-A	6.88362e-05
YLR268W	6.39702e-05
YLR270W	0.0001733
YLR275W	4.76196e-05
YLR276C	0.000196336
YLR277C	0.000132988
YLR285W	6.60957e-05
YLR286C	0.000863291
YLR290C	2.08479e-05
YLR291C	0.000203661
YLR292C	0.000261618
YLR293C	0.000740061
YLR295C	2.43556e-05
YLR300W	0.00015275
YLR301W	0.000771873
YLR304C	0.003313
YLR306W	2.09461e-05
YLR309C	0.000141451
YLR312W-A	4.33097e-05
YLR314C	0.000285019
YLR319C	4.8755e-05
YLR321C	0.000119377
YLR324W	6.71503e-05
YLR325C	0.00243234
YLR328W	9.54742e-05
YLR330W	0.000174917
YLR335W	0.000232363
YLR337C	0.000102531
YLR340W	0.00934349
YLR342W	0.000804615
YLR344W	0.000977975
YLR347C	0.000422736
YLR348C	9.81883e-05
YLR351C	0.000180138
YLR354C	0.00121747
YLR355C	0.0029189
YLR356W	1.94435e-05
YLR357W	6.91324e-05
YLR359W	0.000558099
YLR361C-A	8.79263e-05
YLR363W-A	4.66857e-05
YLR364W	8.40899e-05
YLR369W	9.00927e-05
YLR370C	0.000181301
YLR372W	0.000164963
YLR378C	0.00028342
YLR380W	0.000238555
YLR384C	0.00035946
YLR387C	0.000124737
YLR388W	0.000695573
YLR389C	0.000230245
YLR390W	6.28013e-05
YLR390W-A	0.000113823
YLR393W	2.04461e-05
YLR395C	3.30293e-05
YLR398C	0.00022871
YLR399C	9.76655e-05
YLR406C	0.000311732
YLR407W	9.41034e-05
YLR409C	0.000158241
YLR410W	0.000217711
YLR418C	7.36781e-05
YLR419W	6.87557e-05
YLR420W	0.000560899
YLR421C	0.000253471
YLR429W	0.000393987
YLR432W	0.000788848
YLR433C	9.02664e-05
YLR437C	3.15079e-05
YLR438C-A	2.05468e-05
YLR438W	0.000380605
YLR439W	0
YLR441C	0.00130588
YLR447C	0.000637987
YLR448W	0.00203831
YLR449W	0.000511925
YLR459W	4.89565e-05
YLR460C	8.80782e-05
YML001W	0.000354738
YML004C	7.93759e-05
YML008C	0.00079825
YML009C	0.000121091
YML010W	0.000532012
YML012W	6.34848e-05
YML013W	6.30595e-05
YML014W	6.51329e-05
YML017W	0.000133107
YML022W	0.000348408
YML025C	9.64311e-05
YML028W	0.00435582
YML030W	3.34019e-05
YML031W	6.44274e-05
YML034W	4.38817e-05
YML035C	0.00016972
YML036W	8.34593e-05
YML048W	0.000309109
YML052W	0.000225739
YML056C	0.000747984
YML057W	0.000120431
YML058W	2.79278e-05
YML063W	0.00176293
YML067C	6.23737e-05
YML069W	0.000204832
YML070W	0.000524178
YML072C	0.000435059
YML073C	0.00168627
YML074C	0.00114344
YML075C	0.000106783
YML078W	0.000253297
YML079W	9.39211e-05
YML081C-A	9.25278e-05
YML082W	0.00471366
YML085C	0.000585603
YML086C	0.000331728
YML092C	0.000727405
YML093W	0.000212658
YML094W	0.000197412
YML098W	3.03164e-05
YML100W	0.000272688
YML101C	4.24975e-05
YML103C	7.81199e-05
YML105C	0.000183422
YML106W	0.00026628
YML110C	9.88666e-05
YML112W	2.90883e-05
YML115C	0.000123078
YML120C	9.98209e-05
YML124C	0.000253252
YML125C	0.000149652
YML126C	0.00155923
YML127W	8.9388e-05
YML131W	0.000133332
YMR002W	0.000104662
YMR004W	7.50325e-05
YMR005W	4.86021e-05
YMR008C	0.000198484
YMR009W	3.41761e-05
YMR011W	4.53139e-05
YMR012W	0.000822071
YMR015C	0.000116296
YMR016C	5.53497e-05
YMR020W	2.97663e-05
YMR021C	0.000229621
YMR022W	7.45332e-05
YMR024W	8.217e-05
YMR027W	0.000247127
YMR029C	5.5292e-05
YMR031C	0.000374413
YMR037C	2.04639e-05
YMR038C	0.000477287
YMR039C	0.000105415
YMR044W	5.87106e-05
YMR047C	0.000112949
YMR049C	0.000743898
YMR054W	9.92623e-05
YMR058W	0.000177019
YMR061W	2.76265e-05
YMR062C	0.000560348
YMR067C	0.000490553
YMR070W	3.04902e-05
YMR072W	0.000388785
YMR073C	6.03142e-05
YMR079W	0.000423331
YMR080C	0.000150469
YMR083W	0.000866583
YMR086W	8.12865e-05
YMR091C	0.000215379
YMR092C	0.000428722
YMR093W	0.000129572
YMR096W	0.000202777
YMR099C	0.000955055
YMR102C	2.98723e-05
YMR105C	0.000225331
YMR106C	2.09462e-05
YMR108W	0.0011616
YMR109W	0.000139891
YMR110C	0.000164801
YMR112C	4.86079e-05
YMR116C	0.00509919
YMR120C	0.00066593
YMR124W	7.62885e-05
YMR125W	0.000303864
YMR128W	0.000105238
YMR129W	0.000144541
YMR130W	4.42713e-05
YMR131C	0.000245136
YMR135C	3.66883e-05
YMR140W	3.3229e-05
YMR142C	0.0023655
YMR145C	0.000344886
YMR146C	0.000454835
YMR149W	0.000210314
YMR152W	0.000116422
YMR153W	4.15561e-05
YMR157C	3.61048e-05
YMR158W	5.1348e-05
YMR159C	1.65747e-05
YMR161W	4.93294e-05
YMR163C	5.7095e-05
YMR170C	7.97858e-05
YMR173W	7.45153e-05
YMR174C	2.85194e-05
YMR178W	7.06389e-05
YMR183C	0.000211481
YMR184W	3.39509e-05
YMR186W	0.00303294
YMR189W	0.000340022
YMR193W	6.41057e-05
YMR194W	0.000395498
YMR196W	0.000164772
YMR197C	0
YMR200W	8.63285e-05
YMR202W	0.00023214
YMR203W	0.000412357
YMR205C	0.0015502
YMR208W	0.000176819
YMR211W	8.91964e-05
YMR212C	4.10568e-05
YMR214W	0.000157576
YMR215W	0.000190319
YMR217W	0.00177741
YMR220W	9.90593e-05
YMR222C	2.33824e-05
YMR226C	0.000429057
YMR228W	1.71767e-05
YMR229C	0.000801406
YMR235C	0.000401909
YMR236W	7.91427e-05
YMR237W	0.000190883
YMR238W	6.05948e-05
YMR241W	0.000869641
YMR243C	0.000309426
YMR246W	0.000571601
YMR247C	2.55235e-05
YMR250W	9.90826e-05
YMR255W	7.52951e-06
YMR256C	1.91324e-05
YMR260C	0.000349213
YMR261C	0.000214146
YMR263W	2.16392e-05
YMR264W	0.000148645
YMR266W	0.00013713
YMR267W	3.49066e-05
YMR269W	3.09199e-05
YMR275C	6.19566e-06
YMR276W	0.000287307
YMR278W	0.000135736
YMR281W	4.91789e-05
YMR288W	0.000118512
YMR290C	0.000610425
YMR296C	0.000163366
YMR297W	0.000238008
YMR298W	0.000100052
YMR300C	0.000539719
YMR302C	4.78168e-05
YMR305C	0.000150232
YMR307W	0.00141528
YMR308C	0.000215042
YMR309C	0.000652144
YMR310C	0.000141867
YMR311C	8.02949e-05
YMR312W	2.66231e-05
YMR314W	0.000276882
YMR315W	0.000473447
YMR318C	0.000533559
YNL001W	0.000254427
YNL002C	0.000207689
YNL004W	0.000101197
YNL005C	3.56427e-05
YNL007C	0.000847878
YNL010W	0.000502694
YNL015W	7.23457e-05
YNL016W	0.000917323
YNL021W	0.000163608
YNL022C	5.10298e-05
YNL026W	6.77035e-05
YNL035C	1.87965e-05
YNL036W	0.000121429
YNL037C	0.00088897
YNL044W	0.000168152
YNL045W	0.000386671
YNL048W	1.94471e-05
YNL052W	5.98279e-06
YNL055C	0.00180074
YNL058C	2.75372e-05
YNL059C	0.000170537
YNL061W	0.000354648
YNL062C	0.000137282
YNL064C	0.0017765
YNL067W	0.000183613
YNL069C	0.0014051
YNL070W	4.47212e-05
YNL071W	0.000787813
YNL075W	0.000208633
YNL079C	0.000440855
YNL081C	1.79934e-05
YNL084C	0.000130301
YNL085W	0.000169416
YNL086W	8.48108e-06
YNL087W	8.58379e-05
YNL088W	0.000224494
YNL096C	0.0017206
YNL098C	0.00015651
YNL099C	3.44096e-06
YNL102W	0.000147991
YNL104C	0.00128157
YNL108C	0.000163428
YNL111C	8.12992e-05
YNL112W	0.000801397
YNL113W	0.000186872
YNL116W	0.000404976
YNL117W	0.000103436
YNL118C	0.000303865
YNL121C	0.000559336
YNL123W	0.00116529
YNL129W	4.75156e-05
YNL130C	0.000265249
YNL130C-A	3.14192e-05
YNL131W	0.00034061
YNL132W	0.000589838
YNL134C	0.00143192
YNL135C	0.00252799
YNL137C	2.2726e-05
YNL138W	0.000432591
YNL139C	8.72234e-05
YNL147W	0.000179996
YNL148C	2.68605e-05
YNL149C	8.02267e-05
YNL151C	2.22172e-05
YNL153C	0.00016853
YNL154C	0.000145029
YNL156C	0.00026762
YNL157W	5.45442e-05
YNL160W	0.000354471
YNL163C	8.24776e-05
YNL166C	6.70665e-05
YNL168C	0.000156008
YNL173C	8.31958e-05
YNL175C	0.00027274
YNL178W	0.00537012
YNL180C	0.000106228
YNL181W	3.46223e-05
YNL182C	0.000132688
YNL185C	3.90296e-05
YNL189W	0.000403738
YNL192W	1.06355e-05
YNL197C	0.000124546
YNL199C	4.01159e-05
YNL200C	6.84103e-05
YNL206C	0.000140786
YNL207W	0.000127654
YNL208W	0.000776455
YNL209W	0.00684888
YNL212W	8.75158e-05
YNL215W	3.56276e-05
YNL216W	0.00016459
YNL219C	0.000269824
YNL220W	0.000988999
YNL229C	0.000100759
YNL231C	0.000190023
YNL232W	0.000120007
YNL239W	0.000309993
YNL241C	0.00065032
YNL243W	0.000412204
YNL244C	0.000480347
YNL246W	6.65866e-05
YNL247W	0.00047067
YNL248C	0.000269323
YNL250W	0.000431882
YNL251C	0.000107366
YNL252C	2.2364e-05
YNL255C	0.000236068
YNL260C	2.85138e-05
YNL264C	4.62371e-05
YNL271C	0.000281665
YNL274C	0.000130704
YNL281W	0.000370961
YNL287W	0.000619621
YNL288W	3.76586e-05
YNL290W	0.000122868
YNL292W	8.25018e-05
YNL306W	3.38322e-05
YNL307C	0.000457467
YNL308C	0.000248557
YNL312W	0.000121559
YNL313C	0.000168004
YNL315C	0.0001271
YNL316C	5.00541e-05
YNL320W	2.33471e-05
YNR001C	0.00108794
YNR003C	4.82154e-05
YNR008W	6.71832e-05
YNR013C	0.000118868
YNR016C	0.00410115
YNR017W	9.67069e-05
YNR018W	7.88189e-05
YNR019W	0.000106611
YNR021W	0.000115827
YNR026C	9.05377e-05
YNR029C	9.92869e-05
YNR030W	4.46541e-05
YNR032C-A	8.34147e-05
YNR033W	2.36585e-05
YNR034W	0.000133472
YNR035C	0.000351131
YNR036C	4.15495e-05
YNR037C	9.26163e-05
YNR043W	0.000669767
YNR046W	0.000146765
YNR048W	4.54908e-05
YNR050C	0.000438459
YNR051C	0.000104973
YNR052C	0.000139554
YNR053C	0.000180665
YNR067C	0.000181291
YNR074C	3.43619e-05
YOL004W	0.00022851
YOL005C	7.4273e-05
YOL008W	3.04096e-05
YOL016C	0.000115549
YOL021C	0.000138209
YOL022C	0.00014336
YOL027C	0.000208004
YOL030W	0.000243258
YOL031C	3.10718e-05
YOL032W	2.99476e-05
YOL033W	3.61724e-05
YOL038W	0.000576117
YOL039W	0.0018166
YOL040C	0.00364515
YOL041C	0.000334553
YOL049W	0.00021108
YOL052C	0.000110762
YOL057W	0.000165658
YOL058W	0.00234461
YOL059W	0.000402482
YOL061W	0.000224163
[truncated: 348 more rows]

## Sheet: WT_gly
Protein	phi_calib
Q0045	0.00016735
Q0140	3.30106e-05
Q0250	0.000675369
YAL003W	0.00751883
YAL005C	0.00397287
YAL007C	0.000172273
YAL012W	0.00103843
YAL016W	0.000319045
YAL017W	6.85624e-05
YAL019W	4.40775e-05
YAL021C	0.000387348
YAL023C	0.000404825
YAL025C	4.65513e-05
YAL029C	1.6902e-05
YAL034W-A	0
YAL035W	0.000602251
YAL036C	0.000180541
YAL038W	0.00502886
YAL039C	0.000104055
YAL042W	9.49131e-05
YAL043C	0
YAL044C	0.000450686
YAL044W-A	9.83487e-06
YAL046C	3.1953e-06
YAL049C	0.000460464
YAL059W	1.8955e-05
YAL060W	0.000917422
YAL062W	0.00058977
YAR002C-A	0.000142877
YAR002W	0.000118797
YAR007C	0.000285769
YAR015W	0.000425072
YAR042W	0.000311749
YBL004W	0
YBL007C	0.000576085
YBL015W	0.00119168
YBL017C	0.000361292
YBL020W	5.06131e-05
YBL022C	0.000212803
YBL023C	6.62923e-05
YBL024W	0.000992962
YBL026W	5.52482e-05
YBL028C	1.82588e-05
YBL029C-A	3.16858e-05
YBL030C	0.00501132
YBL032W	0.000215852
YBL033C	0.000104417
YBL035C	3.86749e-05
YBL036C	7.45657e-05
YBL039C	0.00038046
YBL041W	0.000374785
YBL045C	0.00294055
YBL047C	0.000509043
YBL050W	0.000444984
YBL051C	0.000207192
YBL054W	0
YBL055C	9.10242e-05
YBL056W	0.000146732
YBL057C	7.68633e-05
YBL058W	0.000206149
YBL059C-A	4.73733e-05
YBL064C	0.00303918
YBL068W	0.000380116
YBL069W	4.18925e-05
YBL075C	0.000300227
YBL076C	0.000576755
YBL079W	0.000198401
YBL085W	0
YBL086C	6.39874e-05
YBL090W	0.00012195
YBL091C	0.000402529
YBL092W	0.00115102
YBL093C	1.47722e-05
YBL098W	6.80336e-05
YBL099W	0.0154587
YBL103C	1.02295e-05
YBL104C	9.46224e-05
YBL105C	0.000106103
YBL107C	7.97851e-05
YBR003W	0.00018398
YBR006W	0.000181582
YBR011C	0.0018136
YBR015C	0.000170631
YBR016W	4.58177e-06
YBR017C	0.000186426
YBR024W	3.39053e-05
YBR025C	0.001813
YBR026C	0.000683205
YBR029C	1.78478e-05
YBR031W	0.000141518
YBR034C	0.000108124
YBR035C	0.000251499
YBR039W	0.00141745
YBR042C	5.02126e-05
YBR046C	0.000694584
YBR049C	0.000346413
YBR052C	9.38971e-05
YBR053C	0.00029987
YBR054W	0.000137785
YBR056W	0.000184719
YBR058C	0.000262446
YBR058C-A	6.87806e-05
YBR069C	6.47985e-05
YBR072W	0.00495917
YBR074W	0
YBR077C	3.7455e-05
YBR078W	0.00140511
YBR079C	0.000455147
YBR080C	0.00020348
YBR081C	0.000957926
YBR082C	0
YBR084W	0.000274997
YBR085C-A	5.70959e-05
YBR086C	0.000473404
YBR087W	6.50155e-05
YBR088C	0.000379667
YBR089C-A	0.000601072
YBR091C	8.22425e-05
YBR092C	0.000364149
YBR094W	8.32211e-05
YBR095C	0.000101643
YBR096W	6.01787e-05
YBR101C	7.39585e-05
YBR104W	0
YBR106W	0.000110966
YBR108W	0
YBR109C	0.000126027
YBR111C	0.000304214
YBR111W-A	3.96613e-05
YBR112C	7.11446e-05
YBR115C	0.00156513
YBR117C	0.00146112
YBR121C	0.00159791
YBR122C	4.47592e-05
YBR125C	0
YBR126C	0.0017358
YBR127C	0.00218492
YBR131W	0.000561021
YBR135W	0.000160243
YBR137W	4.85832e-05
YBR139W	0.000420722
YBR142W	0.000160809
YBR143C	0.000385072
YBR145W	9.8781e-05
YBR146W	5.48245e-05
YBR149W	0.00203629
YBR151W	0.000131258
YBR154C	0.000387163
YBR155W	0.000101691
YBR159W	5.61337e-05
YBR160W	0.000207739
YBR162C	0.000152204
YBR164C	6.85767e-05
YBR166C	7.66596e-05
YBR167C	2.67592e-05
YBR169C	0.000682122
YBR170C	0.000183636
YBR171W	4.14049e-05
YBR172C	0.000106272
YBR173C	3.73516e-05
YBR176W	1.8869e-05
YBR177C	0.000178368
YBR185C	2.94435e-05
YBR188C	1.92948e-05
YBR189W	0.000264303
YBR191W	6.59204e-05
YBR196C	0.00446514
YBR198C	0.000175495
YBR199W	8.5899e-05
YBR200W	6.50193e-05
YBR204C	1.66128e-05
YBR205W	0.000164534
YBR212W	0.000154788
YBR214W	0.000131551
YBR218C	0.000409323
YBR221C	0.00291912
YBR222C	0.000468221
YBR227C	0.000167219
YBR229C	0.000162268
YBR230C	0.000340527
YBR231C	0
YBR233W	3.14929e-05
YBR233W-A	5.13768e-05
YBR234C	7.54375e-05
YBR236C	0.000107459
YBR238C	0
YBR244W	4.22953e-05
YBR245C	9.80208e-05
YBR246W	4.99727e-05
YBR247C	0.000106492
YBR248C	0.00141259
YBR249C	0.00122599
YBR251W	0.000130397
YBR252W	0.000189436
YBR253W	4.56057e-05
YBR256C	0.00017902
YBR258C	1.51641e-05
YBR260C	0
YBR261C	8.51896e-05
YBR262C	7.52099e-05
YBR263W	0.000917156
YBR265W	0.000257984
YBR267W	1.58555e-05
YBR269C	0.000386534
YBR272C	6.02676e-05
YBR273C	9.26684e-05
YBR278W	0
YBR281C	8.65388e-05
YBR283C	0.000148702
YBR286W	0.000381187
YCL001W	6.1364e-05
YCL005W-A	5.77353e-05
YCL008C	5.88748e-05
YCL009C	0.00191237
YCL011C	0.000136997
YCL017C	0.000580843
YCL024W	0
YCL026C-B	0.000213092
YCL028W	0.000458935
YCL029C	0
YCL030C	0.00045865
YCL031C	0
YCL033C	0.000119692
YCL034W	9.26767e-05
YCL035C	0.000313927
YCL037C	0.000304299
YCL040W	0.00625467
YCL043C	0.00127206
YCL044C	8.5329e-05
YCL045C	0.000197095
YCL050C	0.000477839
YCL054W	0
YCL057C-A	0.000125229
YCL057W	0.000253697
YCL059C	0.000120546
YCR002C	0.000313451
YCR004C	0.0014818
YCR005C	0.000134008
YCR009C	0.000198761
YCR012W	0.0213321
YCR017C	7.32063e-05
YCR020W-B	4.99867e-05
YCR028C-A	0.00141694
YCR030C	0.000308493
YCR031C	0.000707091
YCR034W	0.000143167
YCR035C	2.03169e-05
YCR036W	0.000126788
YCR046C	2.60723e-05
YCR047C	2.86893e-05
YCR048W	3.85488e-05
YCR051W	0.000171821
YCR052W	9.28261e-05
YCR053W	0.000947216
YCR057C	7.16682e-05
YCR060W	4.37679e-05
YCR068W	5.18015e-05
YCR071C	1.40433e-05
YCR072C	4.00238e-05
YCR073W-A	0.000413666
YCR075W-A	3.42297e-05
YCR076C	8.91127e-06
YCR077C	0.000220952
YCR083W	0.00080909
YCR084C	0.000362237
YCR086W	4.57865e-05
YCR087C-A	6.93479e-05
YCR088W	0.00107336
YCR090C	5.99974e-05
YCR093W	0.000262091
YCR098C	0
YDL002C	0
YDL004W	0.00190831
YDL006W	3.82684e-05
YDL007W	0.000445693
YDL012C	2.59135e-06
YDL014W	0.000195103
YDL015C	9.28068e-05
YDL019C	0.000199437
YDL022W	0.0012297
YDL029W	0.000759898
YDL031W	0.000177679
YDL040C	0.000572013
YDL043C	0
YDL047W	9.66712e-05
YDL051W	0.0003643
YDL052C	4.92002e-05
YDL053C	8.04027e-05
YDL055C	0.00370218
YDL058W	8.31793e-05
YDL060W	9.00879e-05
YDL061C	0.000258942
YDL063C	0
YDL064W	7.71566e-05
YDL065C	0.00017482
YDL066W	0.00131013
YDL072C	0.000279892
YDL074C	0
YDL075W	0.00058904
YDL077C	5.17226e-05
YDL078C	0.00117766
YDL081C	0.000389542
YDL082W	0.000205401
YDL084W	0.00102727
YDL085C-A	2.60526e-05
YDL086W	0.000321195
YDL092W	8.53572e-05
YDL095W	0.000241007
YDL097C	0.000548389
YDL098C	3.04375e-05
YDL099W	9.33901e-05
YDL100C	0.000275404
YDL103C	0.000437743
YDL110C	5.59027e-05
YDL111C	4.69774e-05
YDL112W	6.13011e-05
YDL113C	4.48903e-05
YDL116W	0
YDL120W	9.35321e-05
YDL121C	6.88366e-05
YDL122W	0.00027138
YDL124W	0.00131817
YDL125C	0.000831412
YDL126C	0.00283284
YDL128W	1.34154e-05
YDL130W	0.000263986
YDL130W-A	0.00109112
YDL131W	0.000734008
YDL132W	0.000184656
YDL134C	0.000124217
YDL135C	0.00037097
YDL137W	0.000327484
YDL140C	0.000562727
YDL143W	0.000302985
YDL144C	0.000171981
YDL145C	0.000608475
YDL147W	0.000268238
YDL150W	4.46827e-05
YDL153C	0.000102752
YDL157C	0
YDL160C	0.000491877
YDL161W	0.000119489
YDL164C	0.000163151
YDL165W	0.000132242
YDL166C	9.09162e-05
YDL167C	0
YDL168W	0.000392108
YDL171C	0.000476334
YDL173W	0.000137245
YDL174C	0.000387744
YDL178W	0.000395537
YDL181W	0.00177583
YDL182W	0.00015291
YDL185W	0.00253003
YDL189W	2.63968e-05
YDL190C	0.00112038
YDL192W	0.000146639
YDL195W	0.000691512
YDL198C	0.000136648
YDL199C	0.000236932
YDL201W	9.87297e-05
YDL202W	0
YDL203C	0
YDL204W	0.000108846
YDL205C	0.000112892
YDL208W	0.000130633
YDL211C	7.67274e-06
YDL212W	2.59857e-05
YDL213C	0.000184399
YDL215C	0.00115111
YDL217C	4.16906e-05
YDL219W	5.6685e-05
YDL223C	0.000333767
YDL224C	2.04358e-05
YDL225W	0.000200853
YDL226C	0.000192605
YDL229W	0.00390671
YDL235C	0.000161376
YDL236W	9.74055e-05
YDL237W	7.55721e-05
YDR001C	0.000753579
YDR002W	0.000149933
YDR005C	3.1242e-05
YDR007W	1.0249e-05
YDR011W	0.000178467
YDR012W	0
YDR016C	5.11833e-05
YDR017C	0.000183901
YDR019C	0.000245213
YDR023W	0.00125389
YDR028C	0.000418159
YDR031W	0.000117446
YDR032C	0.00134676
YDR033W	0.000362502
YDR035W	0.000620757
YDR036C	0.000570305
YDR037W	0.000717993
YDR041W	1.62085e-05
YDR044W	0.000107712
YDR050C	0.00398606
YDR051C	9.90054e-05
YDR054C	6.10399e-05
YDR055W	0.00065154
YDR060W	0.000115216
YDR062W	0.000112277
YDR063W	0.000275389
YDR064W	0.00186815
YDR068W	5.27258e-05
YDR070C	0.00028114
YDR071C	0.00116589
YDR074W	0.000542777
YDR076W	0
YDR083W	7.03979e-05
YDR084C	7.94374e-05
YDR086C	0.0008269
YDR087C	3.9121e-06
YDR091C	0.000259323
YDR092W	6.83809e-05
YDR098C	0.000270497
YDR099W	0.000330831
YDR101C	0.000489285
YDR116C	9.64757e-05
YDR117C	7.09706e-05
YDR119W	1.24357e-05
YDR120C	0.000135533
YDR121W	0.000219283
YDR127W	0.00104357
YDR129C	0.000880115
YDR135C	0.000180258
YDR138W	0
YDR141C	7.56716e-05
YDR143C	2.25521e-05
YDR145W	0.000189298
YDR148C	0.00306248
YDR150W	0.000314666
YDR152W	0.000101525
YDR153C	6.66036e-05
YDR155C	0.00282391
YDR156W	1.82798e-05
YDR158W	0.00103954
YDR165W	6.48123e-05
YDR167W	3.36769e-05
YDR168W	0.000510649
YDR169C	0.000108349
YDR170C	0.000250935
YDR172W	0.000367521
YDR174W	0.000397265
YDR175C	0.000191979
YDR176W	3.68029e-05
YDR177W	0.000167929
YDR178W	0.00143443
YDR182W	9.76011e-05
YDR183W	4.61814e-05
YDR188W	0.000267143
YDR189W	8.91904e-05
YDR190C	0.000491534
YDR194C	0.000104636
YDR201W	0.000153445
YDR211W	0.000209865
YDR212W	0.000393042
YDR214W	0.000224098
YDR221W	0.000151248
YDR224C	1.85806e-06
YDR226W	0.00178195
YDR227W	9.32869e-05
YDR231C	7.19776e-05
YDR232W	0.000225265
YDR233C	0.00230914
YDR234W	0.000200043
YDR235W	0
YDR236C	4.8506e-05
YDR238C	0.00058269
YDR239C	6.82619e-05
YDR243C	1.11741e-05
YDR246W	0
YDR248C	8.22781e-05
YDR257C	2.5024e-05
YDR258C	0.00106106
YDR262W	4.2902e-05
YDR264C	0.000104598
YDR266C	2.45574e-05
YDR267C	0
YDR268W	2.90008e-05
YDR272W	8.93671e-05
YDR280W	7.537e-05
YDR287W	8.36126e-05
YDR289C	6.78267e-05
YDR292C	0.000123985
YDR293C	0.000165019
YDR294C	0.000144302
YDR296W	0.000135896
YDR298C	0.000759497
YDR299W	8.90454e-05
YDR300C	0.000107951
YDR303C	0
YDR304C	0.000279671
YDR312W	0
YDR320C	0.00015491
YDR321W	0.000101734
YDR322C-A	0.000462118
YDR322W	0.000174677
YDR324C	8.9459e-05
YDR328C	0.000316401
YDR330W	6.52247e-05
YDR333C	0
YDR337W	0.000111342
YDR341C	0.00136031
YDR346C	0.000318579
YDR347W	0.000146338
YDR348C	3.41185e-05
YDR353W	0.000317268
YDR354W	8.70877e-05
YDR356W	5.41793e-05
YDR358W	0.000150962
YDR361C	6.19489e-05
YDR363W-A	0.000148263
YDR365C	2.19233e-05
YDR367W	4.37209e-06
YDR368W	0.000804182
YDR376W	2.76127e-05
YDR377W	0.00122737
YDR378C	0.00025046
YDR380W	0.000803872
YDR381C-A	5.46201e-06
YDR381W	0.000676547
YDR382W	0.000237926
YDR384C	0.000641137
YDR388W	0.000269822
YDR389W	0
YDR390C	9.23371e-05
YDR394W	0.000234727
YDR395W	9.68934e-05
YDR397C	8.4058e-05
YDR398W	7.78352e-05
YDR399W	0.000101785
YDR404C	9.67128e-05
YDR405W	0.000117269
YDR408C	7.49302e-05
YDR411C	5.04097e-05
YDR416W	0
YDR422C	1.10872e-05
YDR425W	2.73922e-05
YDR427W	0.000343251
YDR428C	6.91079e-05
YDR429C	0.000433353
YDR430C	0.000309989
YDR432W	0.00064229
YDR434W	0
YDR441C	6.21191e-05
YDR449C	1.97907e-05
YDR452W	0.000201037
YDR453C	0.000192542
YDR454C	0.00104377
YDR457W	0.000149095
YDR461C-A	6.54284e-05
YDR462W	7.76952e-05
YDR469W	0.000100345
YDR470C	6.17296e-05
YDR472W	5.52084e-05
YDR477W	0.000363068
YDR481C	0.000197434
YDR483W	0.000201002
YDR486C	3.03969e-05
YDR487C	0.000415645
YDR496C	0.000135119
YDR500C	0.000265159
YDR502C	0.000694786
YDR508C	6.13443e-05
YDR510W	0.000461281
YDR513W	0.00123314
YDR515W	0.000110747
YDR516C	0.000353954
YDR517W	8.01761e-05
YDR518W	0.000273252
YDR519W	0.000350693
YDR524C	5.782e-05
YDR525W-A	6.56771e-05
YDR529C	0.00108905
YDR531W	0.000198734
YDR533C	0.000625522
YEL002C	0.000426142
YEL007W	0.000155804
YEL012W	0
YEL013W	0.000202577
YEL015W	0.000105511
YEL018W	9.73678e-06
YEL020W-A	0.000266119
YEL021W	0
YEL024W	0.000941805
YEL026W	0.000166626
YEL030W	0.000125561
YEL031W	0.000367404
YEL032W	4.18202e-05
YEL034W	0.000366365
YEL037C	0.000262615
YEL038W	0.000130426
YEL040W	4.29926e-05
YEL042W	0.000116775
YEL044W	9.48999e-05
YEL046C	0.000115471
YEL047C	0.00108492
YEL050C	4.6643e-06
YEL051W	0.00034349
YEL052W	0.000114086
YEL055C	5.18638e-05
YEL056W	5.50964e-05
YEL058W	0.000348702
YEL060C	0.000871274
YEL066W	0.000533171
YEL071W	9.07432e-05
YER001W	0
YER002W	4.23377e-05
YER003C	0.00108544
YER004W	0.000243175
YER006W	0.000199622
YER007C-A	0.000206405
YER009W	0.000465408
YER010C	0.000161442
YER012W	0.000253628
YER014W	0.000467155
YER019C-A	2.94204e-05
YER019W	0
YER021W	0.000419365
YER023W	0.000431121
YER025W	0.000715787
YER029C	7.12613e-05
YER030W	6.25406e-05
YER031C	4.10711e-05
YER034W	1.46506e-05
YER036C	0.000514689
YER042W	0.00050467
YER043C	0.00239749
YER044C	0.00014217
YER048C	0.000388886
YER048W-A	0.000216672
YER049W	0.00020444
YER052C	0.000305379
YER055C	0.000112725
YER056C	0
YER057C	0.000290342
YER061C	6.38794e-05
YER062C	0.000107291
YER063W	0.000435249
YER067W	5.19808e-05
YER068W	7.3677e-05
YER069W	0.000314695
YER070W	0.000164697
YER072W	0.000199903
YER073W	0.000398421
YER074W-A	8.75642e-06
YER078C	0
YER079W	9.39493e-05
YER080W	0.000652207
YER081W	0.000102429
YER082C	8.80039e-05
YER083C	7.98504e-05
YER086W	0.000569803
YER088C	3.31896e-05
YER089C	0.000216627
YER090W	0.000776596
YER091C	0.0013029
YER092W	4.26908e-05
YER094C	0.00028211
YER099C	0.000231076
YER100W	0
YER101C	1.9103e-05
YER103W	0.000264257
YER105C	1.03963e-05
YER110C	0.000939903
YER112W	0.000189485
YER114C	0
YER120W	9.51948e-05
YER122C	0.000249462
YER123W	2.16461e-05
YER125W	0.00264874
YER131W	1.54632e-05
YER133W	0.000167168
YER134C	0.000116228
YER136W	0.000822297
YER139C	7.27776e-05
YER143W	9.4143e-05
YER145C	0
YER146W	0.000214936
YER148W	6.31314e-05
YER151C	0.000213671
YER152C	0.000181453
YER155C	0.00016076
YER156C	0.000274452
YER159C	3.49183e-05
YER161C	1.09283e-05
YER163C	0.000106633
YER164W	5.04316e-05
YER165W	0.00138074
YER166W	0
YER168C	0.000639543
YER174C	0.000116968
YER175C	9.53328e-05
YER176W	0.000133639
YER177W	0.000713246
YER178W	0.00111409
YER182W	5.23474e-05
YFL001W	3.45271e-05
YFL002C	0
YFL004W	0.000201664
YFL005W	0.000309002
YFL007W	5.50914e-05
YFL008W	0.000147699
YFL010C	0.000176041
YFL014W	0.00223239
YFL016C	0.000191002
YFL017C	0.000227733
YFL017W-A	1.23535e-05
YFL018C	0.00108161
YFL022C	0.000662568
YFL023W	6.16984e-05
YFL028C	0.000111485
YFL034C-A	2.92501e-05
YFL037W	0.00185882
YFL038C	0.000499905
YFL039C	0.00714306
YFL041W	0.000197109
YFL044C	2.76132e-05
YFL045C	0.00116281
YFL047W	0
YFL048C	0.000152933
YFR001W	8.21176e-05
YFR002W	9.85187e-05
YFR003C	0.00013761
YFR004W	0.000558833
YFR006W	0.000282883
YFR009W	0.000253658
YFR010W	0.000226378
YFR011C	0.000175919
YFR013W	2.40087e-05
YFR014C	0.000131266
YFR016C	9.62355e-05
YFR024C-A	0.000283987
YFR025C	0
YFR028C	5.93275e-05
YFR030W	9.29603e-05
YFR033C	0.000378832
YFR034C	3.12571e-06
YFR037C	0.00024284
YFR040W	6.27666e-05
YFR041C	0
YFR044C	0.00269891
YFR047C	0.000393803
YFR049W	4.29709e-06
YFR050C	0.000202396
YFR051C	0.00034399
YFR052W	0.000163117
YFR053C	0.00396387
YGL001C	0.000130758
YGL005C	0
YGL008C	0.000717225
YGL009C	0.000517135
YGL011C	0.000307927
YGL014W	0.00010176
YGL016W	0
YGL018C	0
YGL019W	0.000137377
YGL020C	8.85153e-06
YGL022W	7.1635e-05
YGL023C	0
YGL025C	2.9649e-06
YGL026C	0.000788842
YGL027C	0.000204852
YGL028C	6.69418e-05
YGL030W	0.000856244
YGL031C	0.000102578
YGL035C	0.000131133
YGL037C	0.000681087
YGL038C	0
YGL039W	6.33374e-05
YGL040C	0.000420606
YGL043W	0.000100486
YGL048C	0.000365765
YGL049C	0.000161435
YGL050W	4.43922e-05
YGL054C	1.86485e-05
YGL055W	0.000176967
YGL056C	0.000128795
YGL061C	2.7513e-06
YGL062W	0.000772314
YGL063W	0
YGL066W	0
YGL067W	9.3345e-05
YGL068W	0.000406763
YGL070C	8.32349e-05
YGL073W	0
YGL076C	0.00273011
YGL078C	0.000241439
YGL082W	6.48311e-05
YGL084C	0.000114215
YGL087C	0.000168758
YGL092W	0.00012017
YGL097W	0.000147601
YGL099W	0.000190268
YGL100W	0.000142823
YGL101W	0
YGL103W	0.00156966
YGL105W	0.00125756
YGL106W	0.000399932
YGL108C	3.33069e-05
YGL111W	8.34982e-05
YGL112C	0.000146738
YGL115W	0.000209854
YGL117W	1.00396e-05
YGL119W	0
YGL120C	0.00013584
YGL122C	0.000105886
YGL123W	0.00190235
YGL125W	0.000133912
YGL129C	0.000195535
YGL130W	8.56908e-05
YGL137W	0.000497702
YGL141W	4.81928e-05
YGL145W	0.000265539
YGL147C	0.000121814
YGL148W	0.000384811
YGL150C	0
YGL153W	6.30521e-05
YGL157W	2.67507e-05
YGL164C	0.00447079
YGL167C	0.000173889
YGL171W	6.74807e-05
YGL173C	0.000324171
YGL174W	2.34437e-05
YGL181W	2.18457e-05
YGL184C	0
YGL185C	0
YGL187C	0.000833948
YGL189C	3.32975e-05
YGL190C	8.95847e-05
YGL191W	0.000157887
YGL195W	0.000558891
YGL196W	1.82601e-05
YGL198W	9.07187e-05
YGL200C	0.000188004
YGL201C	0.000127203
YGL202W	0.0010908
YGL206C	0.00104892
YGL207W	0.000317935
YGL210W	7.94911e-05
YGL213C	0.000130319
YGL220W	9.51943e-05
YGL221C	0.000182572
YGL226C-A	0
YGL228W	0.000196592
YGL231C	7.71161e-05
YGL232W	7.94023e-05
YGL234W	0.00133733
YGL238W	0.000143808
YGL242C	0.000191894
YGL244W	0.000223865
YGL245W	0.00135999
YGL246C	0.000108566
YGL248W	8.62391e-05
YGL252C	0.000216822
YGL253W	0.00501028
YGL255W	0
YGR001C	0.000178378
YGR005C	6.48133e-05
YGR008C	1.10954e-05
YGR009C	5.80137e-05
YGR012W	6.84506e-05
YGR017W	6.70518e-05
YGR019W	0.000408298
YGR020C	0.000180347
YGR028W	1.04063e-05
YGR029W	6.35626e-05
YGR031W	4.70957e-05
YGR034W	0.000479269
YGR037C	0.000460204
YGR043C	0.000813342
YGR048W	0.000309612
YGR054W	0.000195178
YGR055W	0
YGR061C	0.000687147
YGR063C	3.37464e-05
YGR070W	0
YGR076C	6.03389e-05
YGR078C	9.63546e-05
YGR080W	0.000317744
YGR081C	4.49468e-05
YGR082W	0.000274556
YGR083C	9.34605e-05
YGR084C	5.0857e-05
YGR086C	0.00246553
YGR087C	6.80296e-05
YGR090W	9.89997e-05
YGR092W	3.33669e-06
YGR094W	0.000690093
YGR095C	0.000144567
YGR098C	1.2559e-05
YGR103W	0.000109252
YGR104C	4.23775e-05
YGR106C	1.84204e-05
YGR111W	8.15686e-05
YGR116W	0.00051367
YGR117C	0.000138489
YGR119C	0.000246977
YGR120C	0
YGR123C	9.40005e-05
YGR124W	0.000530701
YGR128C	0.000130514
YGR129W	0
YGR130C	0.000261595
YGR132C	0.000623053
YGR135W	0.000500937
YGR136W	0.000137137
YGR145W	9.49759e-05
YGR148C	0.00024091
YGR152C	0.000111488
YGR155W	0.000932937
YGR156W	5.15976e-05
YGR157W	0.00010628
YGR158C	9.77637e-05
YGR159C	0.000119336
YGR162W	0.000285593
YGR163W	8.67269e-05
YGR167W	0.000225884
YGR169C-A	5.65826e-05
YGR173W	0.000255381
YGR175C	0.000634762
YGR177C	0
YGR178C	0.00014394
YGR180C	0.00166611
YGR181W	0.000181169
YGR185C	0.00035269
YGR186W	0.000105918
YGR187C	0.00011187
YGR189C	0.000139224
YGR192C	0.0026366
YGR193C	0.000139097
YGR194C	4.9972e-05
YGR195W	8.09664e-05
YGR197C	3.02672e-05
YGR198W	0.000224092
YGR199W	0.000287413
YGR200C	0.000220226
YGR202C	0
YGR203W	0.000109193
YGR204W	0.00111253
YGR205W	0.000502911
YGR207C	0.000203009
YGR208W	5.14869e-05
YGR209C	0.000264276
YGR210C	9.02844e-05
YGR211W	0.000682881
YGR215W	6.56997e-05
YGR218W	0.000223309
YGR220C	5.61264e-05
YGR229C	0.000255857
YGR231C	0.000467728
YGR232W	9.32058e-05
YGR233C	0
YGR234W	0.00207065
YGR235C	0.000107521
YGR240C	0.00120933
YGR244C	0.0012144
YGR248W	0.000164082
YGR250C	0.000240142
YGR253C	0.000350477
YGR254W	0.0116648
YGR261C	0.000112138
YGR262C	0
YGR264C	0.000398282
YGR266W	0.000256102
YGR267C	7.27684e-05
YGR268C	2.46637e-05
YGR270W	0
YGR271W	0
YGR275W	4.24468e-05
YGR276C	0.00029672
YGR277C	7.44858e-05
YGR279C	0.000361643
YGR280C	7.55495e-05
YGR282C	0.00195609
YGR284C	6.56702e-05
YGR285C	0.000714886
YHL001W	0.000300903
YHL002W	0.000127842
YHL007C	8.22132e-05
YHL009C	3.62657e-06
YHL011C	0.000322881
YHL014C	2.709e-05
YHL015W	0.00212413
YHL021C	0.000279424
YHL025W	0
YHL030W	0.000122471
YHL031C	0.000158481
YHL033C	0.000832752
YHL034C	0.00133939
YHL039W	8.78326e-05
YHR001W	0.000222825
YHR001W-A	5.49278e-05
YHR003C	0
YHR005C-A	6.2275e-05
YHR007C	0.000358238
YHR008C	0.00171241
YHR009C	0.000159308
YHR010W	0.000105088
YHR012W	0.000159398
YHR019C	0.000606337
YHR020W	0.000667745
YHR023W	2.58604e-05
YHR024C	0.00011594
YHR025W	0.000664339
YHR027C	0.000326785
YHR028C	0.000163518
YHR029C	0.000174916
YHR030C	5.52718e-05
YHR034C	2.33222e-05
YHR037W	0.000408605
YHR038W	6.99575e-05
YHR039C	0.000331874
YHR039C-A	0.00037962
YHR041C	9.65968e-05
YHR042W	0.000704468
YHR046C	3.77845e-05
YHR047C	0.000326658
YHR049W	8.24929e-05
YHR051W	0.000547988
YHR052W	0.000114672
YHR056C	5.04139e-05
YHR057C	1.50051e-05
YHR058C	5.77942e-05
YHR060W	5.84166e-05
YHR062C	5.27399e-05
YHR063C	0.000151809
YHR064C	0.00115653
YHR065C	0.000181629
YHR066W	5.50077e-06
YHR068W	0.000537482
YHR069C	4.78896e-05
YHR070W	4.18914e-05
YHR072W-A	5.27894e-05
YHR073W	6.46909e-05
YHR074W	0.000208128
YHR076W	0.000135163
YHR077C	1.44963e-05
YHR081W	5.55025e-05
YHR085W	1.20588e-05
YHR087W	0.000137806
YHR088W	6.51105e-05
YHR089C	9.49008e-05
YHR098C	0.000193868
YHR104W	0.000481759
YHR106W	0.000210217
YHR107C	0.000340881
YHR108W	0.000107389
YHR110W	5.09172e-05
YHR111W	0.000141228
YHR112C	0.00011613
YHR113W	0.000195779
YHR114W	0.000137134
YHR117W	0.000132394
YHR118C	0
YHR121W	8.21725e-05
YHR122W	2.14646e-05
YHR123W	4.49793e-05
YHR127W	6.21723e-05
YHR128W	0.000454171
YHR132C	0.000200004
YHR132W-A	4.25421e-05
YHR135C	0.000127716
YHR137W	0.00120525
YHR138C	0.000135808
YHR143W-A	0.000217403
YHR144C	6.83956e-05
YHR146W	0.000263039
YHR148W	0.000124276
YHR152W	0
YHR158C	0.000153401
YHR161C	1.15907e-05
YHR162W	8.23278e-06
YHR163W	0.000270261
YHR167W	4.71389e-05
YHR169W	9.99198e-05
YHR170W	0.000313427
YHR174W	0.00661168
YHR179W	0.00148409
YHR183W	0.0021665
YHR187W	0.000111383
YHR188C	0.000312096
YHR190W	0.000140711
YHR191C	3.98632e-05
YHR193C	0.00134994
YHR196W	0.000160584
YHR198C	0.000143297
YHR199C	0.000210744
YHR200W	0.000337055
YHR201C	8.98371e-05
YHR202W	0.000114035
YHR208W	0.000653672
YHR216W	9.65129e-05
YIL005W	8.90153e-05
YIL007C	4.73431e-05
YIL009W	1.70463e-05
YIL010W	0.000184351
YIL014W	7.0224e-05
YIL021W	0.000192644
YIL022W	0.000422068
YIL030C	0.000162558
YIL033C	0.000921605
YIL034C	0.000314689
YIL035C	5.79541e-05
YIL036W	9.30421e-05
YIL038C	0.000115042
YIL041W	0.00127218
YIL043C	0.000233525
YIL044C	3.45101e-05
YIL048W	0
YIL051C	0.000996761
YIL053W	0.000190968
YIL062C	0.000563439
YIL063C	9.19472e-05
YIL064W	8.93923e-05
YIL065C	0.0001175
YIL070C	0.000178398
YIL074C	0.000236701
YIL075C	0.000477929
YIL076W	0.000129126
YIL078W	0.000833843
YIL083C	0.000172375
YIL084C	7.35691e-05
YIL091C	0.000101244
YIL093C	8.61005e-05
YIL094C	0.000857907
YIL095W	0
YIL103W	6.79619e-05
YIL105C	9.6004e-05
YIL108W	0.000231495
YIL109C	0.000269443
YIL110W	7.62726e-05
YIL111W	0
YIL115C	0.00015315
YIL116W	0.000224342
YIL118W	0.000120186
YIL121W	5.80836e-05
YIL123W	0.00014817
YIL124W	6.76765e-05
YIL125W	0.00192623
YIL126W	0.000131098
YIL131C	0
YIL133C	0.000445768
YIL135C	0
YIL136W	0.00169482
YIL137C	0.000277464
YIL138C	8.20152e-05
YIL142W	0.000650155
YIL145C	0.000144879
YIL155C	0.00149515
YIL161W	0
YIL162W	0.000572293
YIL169C	0
YIR001C	0.000161158
YIR003W	0.000261591
YIR004W	0.000108209
YIR006C	0.000266208
YIR012W	0.000183694
YIR022W	0
YIR026C	7.51987e-05
YIR030C	1.8151e-05
YIR035C	9.50994e-05
YIR036C	0.000266787
YIR037W	0.000625571
YIR038C	0.000161762
YJL001W	0.000347627
YJL005W	0
YJL008C	0.000526484
YJL010C	5.20716e-05
YJL011C	0.000121064
YJL012C	0.000257012
YJL014W	0.000441684
YJL020C	0.000778508
YJL024C	5.02751e-05
YJL026W	0.000487717
YJL031C	5.9406e-05
YJL033W	0.000117194
YJL034W	0.00123107
YJL036W	0.000234249
YJL039C	0.000105273
YJL041W	0.00034104
YJL042W	1.45622e-05
YJL050W	0.000175981
YJL052W	0.00391587
YJL053W	0
YJL055W	0.000261795
YJL060W	0.000200231
YJL062W-A	6.8688e-05
YJL063C	0
YJL066C	0.000366897
YJL068C	0.000327274
YJL069C	9.84883e-05
YJL074C	0.000118504
YJL076W	0.000341965
YJL079C	3.66108e-05
YJL080C	0.000687953
YJL081C	0.000180065
YJL082W	7.61042e-05
YJL088W	0.000143628
YJL101C	0.000202277
YJL104W	9.68434e-05
YJL109C	0.000224211
YJL111W	0.000369496
YJL112W	6.83465e-05
YJL115W	0.000168229
YJL117W	0.000101329
YJL121C	6.76417e-05
YJL123C	0.000689388
YJL124C	0.000137523
YJL125C	0.00010449
YJL128C	2.15845e-05
YJL130C	0.0018411
YJL136C	0.000833071
YJL140W	0.000128691
YJL145W	0.000102406
YJL148W	0.000208577
YJL153C	0.000389922
YJL154C	0.000172598
YJL159W	0.000547582
YJL164C	7.09336e-05
YJL165C	5.29434e-05
YJL167W	0.00151493
YJL168C	0.00104052
YJL171C	0.000258
YJL172W	0.000997908
YJL173C	0.000113722
YJL174W	0.000194216
YJL176C	0.000108153
YJL177W	0.00071747
YJL178C	4.66184e-05
YJL179W	5.80215e-05
YJL183W	0.000149104
YJL184W	7.07127e-05
YJL186W	0.000198833
YJL189W	7.35894e-05
YJL191W	0.00046206
YJL200C	0.000385328
YJL203W	0
YJL205C	3.65523e-05
YJL208C	0.000137925
YJL217W	0.000344621
YJL218W	3.68234e-05
YJR001W	5.25549e-05
YJR002W	0.00011763
YJR003C	0.000129366
YJR006W	6.5852e-05
YJR007W	0.000326388
YJR009C	0.000568366
YJR010C-A	5.27418e-05
YJR014W	0.000120843
YJR016C	0.00118001
YJR017C	0.000225924
YJR019C	0.000807534
YJR024C	0
YJR025C	0.000429715
YJR032W	4.70375e-05
YJR034W	0
YJR045C	0.00554135
YJR046W	3.69639e-05
YJR048W	0
YJR051W	0.000179642
YJR057W	0
YJR058C	7.3675e-05
YJR059W	0.00014275
YJR060W	6.90312e-05
YJR063W	0.000130596
YJR064W	0.000299729
YJR065C	0.000382429
YJR068W	0.000154595
YJR069C	0.000113382
YJR070C	0.000392557
YJR072C	0.000126419
YJR074W	5.1111e-05
YJR075W	9.16837e-05
YJR076C	0.000178093
YJR077C	0.00159304
YJR078W	1.14264e-05
YJR080C	0.000342264
YJR082C	1.9062e-05
YJR085C	3.72238e-05
YJR088C	3.74771e-05
YJR091C	0
YJR093C	2.06973e-05
YJR096W	0.000172748
YJR099W	8.53885e-05
YJR101W	0.000100763
YJR103W	0.000392751
YJR104C	0.00396902
YJR105W	0.00168768
YJR109C	0.0016954
YJR111C	0
YJR112W	0
YJR113C	0.000103469
YJR117W	0.00032339
YJR118C	8.11057e-05
YJR121W	0.0130129
YJR123W	0.00261517
YJR125C	0.000215931
YJR131W	0
YJR132W	0
YJR133W	0
YJR135W-A	0.000271868
YJR137C	0.000161523
YJR139C	0.00135415
YJR143C	0.000140646
YJR144W	0.000290846
YJR148W	0.00265996
YKL002W	0.000134623
YKL003C	8.10072e-06
YKL006W	0.000399651
YKL007W	0.000166837
YKL009W	0.000253304
YKL010C	0
YKL013C	0.000203571
YKL016C	0.0014386
YKL018W	5.08648e-05
YKL019W	0.000124261
YKL021C	7.2261e-05
YKL024C	0.000284263
YKL025C	0
YKL027W	0.000181419
YKL028W	1.844e-05
YKL029C	0.000137634
YKL033W-A	0.000254354
YKL035W	0.00169895
YKL040C	0.000170489
YKL042W	0
YKL046C	0.000230767
YKL053C-A	1.80965e-05
YKL054C	0.000143429
YKL056C	0.000938762
YKL057C	4.61485e-05
YKL058W	5.20779e-05
YKL060C	0.00889906
YKL062W	0
YKL063C	6.8291e-05
YKL065C	7.46393e-05
YKL067W	0.00245004
YKL068W	0.000120141
YKL069W	9.48474e-06
YKL073W	0.000192632
YKL077W	0.000210472
YKL080W	0.000465711
YKL081W	0.000812238
YKL082C	0.000138728
YKL085W	0.00234419
YKL089W	0
YKL091C	0.000110439
YKL094W	0.000155438
YKL096W	0.000185662
YKL099C	5.36487e-05
YKL103C	0.000974404
YKL104C	0.000497685
YKL106W	6.09232e-05
YKL112W	0.000266789
YKL113C	7.00725e-05
YKL114C	0.000122171
YKL117W	0.000436061
YKL122C	0.000162694
YKL126W	7.67319e-05
YKL127W	0.00031706
YKL128C	5.86019e-05
YKL129C	0.000319122
YKL130C	1.8288e-05
YKL135C	0
YKL137W	5.20251e-05
YKL138C-A	1.09961e-05
YKL140W	9.58711e-05
YKL141W	0.000942571
YKL142W	0.000485197
YKL143W	0.000108661
YKL145W	0.000423371
YKL148C	0.00194516
YKL150W	0.000646464
YKL151C	0.000115374
YKL152C	0.00910439
YKL154W	0
YKL157W	0.000442608
YKL160W	7.94534e-05
YKL164C	0.000130081
YKL165C	0.000134548
YKL166C	6.16792e-05
YKL167C	1.22839e-05
YKL170W	2.26402e-05
YKL172W	4.45248e-05
YKL173W	8.41188e-05
YKL175W	4.16068e-05
YKL179C	0.000121519
YKL180W	0.00110006
YKL181W	0.00021357
YKL182W	0.00640208
YKL184W	2.74007e-05
YKL190W	0.000126236
YKL191W	0.000140622
YKL192C	0.000333067
YKL193C	0.000212222
YKL195W	0.000173266
YKL196C	0.000901567
YKL204W	0.000131425
YKL206C	9.17018e-05
YKL209C	0
YKL210W	0.00178833
YKL211C	0.000415075
YKL212W	0.000302822
YKL213C	0.000106328
YKL214C	0.000130055
YKL215C	0.00049674
YKL216W	0.000357711
YKR001C	0.000726266
YKR002W	7.94307e-05
YKR003W	6.38479e-05
YKR006C	0.00019495
YKR008W	8.68708e-05
YKR013W	0.000109163
YKR014C	0.00037996
YKR016W	0.000465468
YKR018C	0.000627654
YKR023W	0
YKR025W	7.20009e-05
YKR026C	7.28577e-05
YKR028W	2.46827e-05
YKR029C	0.00022657
YKR035W-A	0.000191047
YKR036C	0
YKR042W	0.000226042
YKR043C	0.000231478
YKR046C	0.000158879
YKR048C	0.000558639
YKR049C	0.000223053
YKR054C	0.000108618
YKR057W	0.000381435
YKR062W	8.33468e-05
YKR066C	0.00078415
YKR068C	5.78869e-05
YKR070W	0.000241629
YKR071C	5.0831e-05
YKR072C	6.70702e-05
YKR074W	8.99813e-05
YKR080W	8.70257e-05
YKR081C	0.000161265
YKR082W	7.55275e-05
YKR084C	0.000178162
YKR089C	6.90525e-05
YKR092C	6.08115e-05
YKR095W	0.000219277
YKR095W-A	6.96502e-05
YLL001W	0.000264425
YLL003W	0
YLL006W	4.42324e-05
YLL008W	0.000162797
YLL009C	5.63567e-05
YLL011W	9.17249e-05
YLL013C	0.000120904
YLL015W	0.000101386
YLL018C	0.00195892
YLL021W	0.000142571
YLL022C	3.57883e-05
YLL024C	0.00174255
YLL026W	0.00402838
YLL029W	0.000179083
YLL034C	7.83666e-05
YLL036C	0.000109772
YLL038C	5.27255e-05
YLL039C	0
YLL040C	0.000112508
YLL041C	0.00132993
YLL045C	0.0012578
YLL048C	0.000218748
YLL050C	0.00271275
YLL056C	8.26669e-05
YLL062C	3.83907e-05
YLR002C	0
YLR003C	9.65767e-05
YLR008C	0.000125111
YLR009W	0.000128248
YLR011W	8.44592e-06
YLR017W	0.000256477
YLR022C	3.60874e-05
YLR025W	8.43856e-05
YLR026C	5.07799e-05
YLR027C	0.000607667
YLR028C	0.000564144
YLR029C	0.00171516
YLR033W	6.89354e-05
YLR034C	0
YLR043C	0.000193113
YLR044C	0.00983635
YLR045C	0.000116664
YLR052W	1.37159e-05
YLR055C	0.000119419
YLR056W	0.00012976
YLR057W	0
YLR058C	0.00138367
YLR059C	0.000167965
YLR060W	0.000710829
YLR061W	0.000181577
YLR066W	0.000221132
YLR069C	0.000437766
YLR075W	0.00116428
YLR078C	3.98377e-05
YLR089C	0.000506234
YLR095C	8.63447e-05
YLR096W	1.13112e-05
YLR100W	7.97602e-05
YLR104W	4.67327e-05
YLR106C	0.000238771
YLR109W	0.000367696
YLR113W	0.000118153
YLR119W	5.4489e-05
YLR129W	8.02382e-05
YLR133W	7.3034e-05
YLR134W	0.000423168
YLR144C	6.54819e-05
YLR147C	0.000168434
YLR150W	0.00099747
YLR153C	0.000915446
YLR154C	1.60321e-05
YLR163C	0.000156936
YLR167W	0.00175177
YLR172C	0.000374462
YLR174W	0.00406797
YLR175W	0.000193383
YLR178C	0.000298383
YLR179C	0.000211933
YLR180W	0.000107422
YLR181C	7.46434e-05
YLR185W	0.000457405
YLR186W	9.79551e-05
YLR187W	7.60062e-05
YLR188W	8.63901e-05
YLR192C	0.000332641
YLR195C	5.47229e-05
YLR196W	0.000209158
YLR197W	0.000505136
YLR199C	9.95769e-05
YLR200W	0.000314344
YLR201C	9.53676e-05
YLR203C	9.8042e-05
YLR206W	0.000211771
YLR208W	0.000596814
YLR209C	0.000147044
YLR211C	8.10148e-06
YLR212C	7.43337e-05
YLR214W	0
YLR216C	0.00100425
YLR221C	0.000143268
YLR222C	0.000114088
YLR229C	0.000219786
YLR231C	0.000196572
YLR241W	4.99426e-05
YLR244C	0.000226648
YLR248W	0.000225474
YLR249W	0.00286236
YLR250W	0.000167315
YLR257W	0.000202913
YLR258W	0.000317654
YLR259C	0.00468371
YLR262C	0.000101482
YLR262C-A	5.96747e-05
YLR268W	5.79829e-05
YLR270W	0.00034502
YLR275W	2.73877e-05
YLR276C	0.00012264
YLR277C	9.29504e-05
YLR285W	4.44669e-05
YLR286C	0.000294729
YLR290C	5.78359e-05
YLR291C	0.0001272
YLR292C	0.000251679
YLR293C	0.000382986
YLR295C	4.01435e-05
YLR300W	0.000281497
YLR301W	0.000452587
YLR304C	0.00574952
YLR306W	3.08585e-05
YLR309C	0.000138134
YLR312W-A	4.04498e-05
YLR314C	0.000230425
YLR319C	6.56568e-05
YLR321C	0.000148686
YLR324W	9.76382e-05
YLR325C	0.00102417
YLR328W	0.00012075
YLR330W	0.000189977
YLR335W	0.000199673
YLR337C	0.000165819
YLR340W	0.00259616
YLR342W	0.000255303
YLR344W	0.000480323
YLR347C	0.000364473
YLR348C	0.000133211
YLR351C	0.000225317
YLR354C	0.00142519
YLR355C	0.00297579
YLR356W	5.31428e-05
YLR357W	0
YLR359W	0.000207597
YLR361C-A	0.000176986
YLR363W-A	1.68423e-05
YLR364W	7.70596e-05
YLR369W	0.000154069
YLR370C	0.000178188
YLR372W	0.000110761
YLR378C	0.000129532
YLR380W	0.000107575
YLR384C	0.000214632
YLR387C	0.000141988
YLR388W	0.000354283
YLR389C	0.000260403
YLR390W	0.000116686
YLR390W-A	0.000515859
YLR393W	0
YLR395C	4.34698e-05
YLR398C	0.000149417
YLR399C	0.000130641
YLR406C	0.000215314
YLR407W	0.000106323
YLR409C	9.35281e-05
YLR410W	0.000182337
YLR418C	7.45298e-05
YLR419W	5.2535e-05
YLR420W	0.000225889
YLR421C	0.000228583
YLR429W	0.000409925
YLR432W	0.00103755
YLR433C	0.000120473
YLR437C	1.37777e-05
YLR438C-A	2.51928e-05
YLR438W	0.00358849
YLR439W	8.23577e-05
YLR441C	0.0010272
YLR447C	0.000495101
YLR448W	0.00122956
YLR449W	0.000253383
YLR459W	0
YLR460C	0.000196741
YML001W	0.000417691
YML004C	0.000256906
YML008C	0.00164479
YML009C	0.000125185
YML010W	0.000450536
YML012W	9.81636e-05
YML013W	8.1163e-05
YML014W	4.70401e-05
YML017W	0.000116252
YML022W	0.000157017
YML025C	0.000121302
YML028W	0.00178241
YML030W	2.31897e-05
YML031W	3.0019e-05
YML034W	0.000114462
YML035C	0.000121981
YML036W	0.00012076
YML048W	0.000262714
YML052W	0.000128225
YML056C	0.000104361
YML057W	0.000126146
YML058W	1.65309e-05
YML063W	0.0012392
YML067C	9.15831e-05
YML069W	0.000245747
YML070W	0.00101039
YML072C	0.000409011
YML073C	0.000778333
YML074C	0.000979714
YML075C	0.000226526
YML078W	0.000555477
YML079W	0.00012313
YML081C-A	0.000184869
YML082W	0.00182228
YML085C	0.000973092
YML086C	0.000285741
YML092C	0.0010589
YML093W	0.000123831
YML094W	0.000141315
YML098W	3.85584e-05
YML100W	0.000947938
YML101C	4.05374e-05
YML103C	9.10404e-05
YML105C	0.000182973
YML106W	0.000118753
YML110C	0.000125116
YML112W	3.14136e-05
YML115C	0.000178294
YML120C	0.0011538
YML124C	0.000276741
YML125C	4.07438e-05
YML126C	0.00121619
YML127W	9.17279e-05
YML131W	0.000628458
YMR002W	0.000159142
YMR004W	8.17812e-05
YMR005W	3.87582e-05
YMR008C	0.000353186
YMR009W	4.10872e-05
YMR011W	4.19281e-05
YMR012W	0.00052868
YMR015C	0.000151953
YMR016C	5.04518e-05
YMR020W	5.05004e-05
YMR021C	7.54464e-05
YMR022W	2.93885e-05
YMR024W	0.000131402
YMR027W	0.000190267
YMR029C	4.37057e-05
YMR031C	0.000625201
YMR037C	5.27467e-06
YMR038C	0.000280253
YMR039C	0.000137198
YMR044W	2.7332e-05
YMR047C	0.000199237
YMR049C	0.000465519
YMR054W	0.000115508
YMR058W	0.000214659
YMR061W	0
YMR062C	0.000537362
YMR067C	0.000368233
YMR070W	0
YMR072W	0.000485604
YMR073C	4.88159e-06
YMR079W	0.000287952
YMR080C	0.000124728
YMR083W	0.000892449
YMR086W	0.000102267
YMR091C	0.000154833
YMR092C	0.000830199
YMR093W	0.000108574
YMR096W	0.000489401
YMR099C	0.00124405
YMR102C	2.95252e-05
YMR105C	0.00139327
YMR106C	0
YMR108W	0.000937479
YMR109W	0.000205341
YMR110C	0.000518014
YMR112C	6.67614e-05
YMR116C	0.00377316
YMR120C	0.000268978
YMR124W	0.000142899
YMR125W	0.000255947
YMR128W	0.000102275
YMR129W	0.000150495
YMR130W	0
YMR131C	0.000152098
YMR135C	1.58766e-05
YMR140W	2.51098e-05
YMR142C	0.00198643
YMR145C	0.000586959
YMR146C	0.0003714
YMR149W	7.5223e-05
YMR152W	4.80738e-05
YMR153W	3.20574e-05
YMR157C	4.96397e-05
YMR158W	9.36918e-05
YMR159C	0
YMR161W	3.6825e-05
YMR163C	4.89816e-05
YMR170C	0.000286224
YMR173W	0.000160008
YMR174C	0.00035969
YMR178W	6.51015e-05
YMR183C	0.000305479
YMR184W	2.18399e-05
YMR186W	0.00134733
YMR189W	0.000174838
YMR193W	5.80783e-05
YMR194W	0.000285843
YMR196W	0.000861805
YMR197C	0
YMR200W	6.44199e-05
YMR202W	0.000161233
YMR203W	0.000463709
YMR205C	0.00133627
YMR208W	0.000152998
YMR211W	0.000146559
YMR212C	5.56435e-05
YMR214W	0.000106978
YMR215W	0.000169183
YMR217W	0.000919472
YMR220W	9.8828e-05
YMR222C	1.14325e-05
YMR226C	0.000693217
YMR228W	1.75519e-05
YMR229C	0.000523026
YMR235C	0.000225862
YMR236W	7.07841e-05
YMR237W	0.000242166
YMR238W	0.00012233
YMR241W	0.000422743
YMR243C	0.000204773
YMR246W	0.000700572
YMR247C	0
YMR250W	0.000284556
YMR255W	9.78593e-06
YMR256C	5.37773e-05
YMR260C	0.000103371
YMR261C	0.000290222
YMR263W	3.00584e-05
YMR264W	0.000165929
YMR266W	0.000172875
YMR267W	3.13475e-05
YMR269W	6.41791e-06
YMR275C	0
YMR276W	0.00031404
YMR278W	0.00018465
YMR281W	3.11589e-05
YMR288W	0.00011993
YMR290C	0.000245469
YMR296C	0.000214749
YMR297W	0.00020586
YMR298W	0.000198578
YMR300C	0.000305026
YMR302C	0.000133676
YMR305C	6.32932e-05
YMR307W	0.000728767
YMR308C	0.00015215
YMR309C	0.000470838
YMR310C	0.000114919
YMR311C	0.000113828
YMR312W	1.40258e-05
YMR314W	0.000342985
YMR315W	0.00120111
YMR318C	0.000920717
YNL001W	0
YNL002C	9.50997e-05
YNL004W	0.000136358
YNL005C	0
YNL007C	0.00064867
YNL010W	0.000274731
YNL015W	0.000525092
YNL016W	0.000216816
YNL021W	0
YNL022C	0
YNL026W	0.00017117
YNL035C	1.45279e-05
YNL036W	0.000313751
YNL037C	0.00148197
YNL044W	0.000147225
YNL045W	0.00046642
YNL048W	6.96493e-05
YNL052W	5.52894e-05
YNL055C	0.00779448
YNL058C	0
YNL059C	0.000143404
YNL061W	0.000262666
YNL062C	6.06802e-05
YNL064C	0.00104469
YNL067W	0.000156461
YNL069C	0.000732414
YNL070W	6.87929e-05
YNL071W	0.0010173
YNL075W	0.000118611
YNL079C	0.000269308
YNL081C	0
YNL084C	0.00010015
YNL085W	6.24124e-05
YNL086W	1.74201e-05
YNL087W	5.66267e-05
YNL088W	0.000172484
YNL096C	0.00115483
YNL098C	0.000463827
YNL099C	0
YNL102W	0.000124489
YNL104C	0.00235635
YNL108C	8.31758e-05
YNL111C	9.22117e-05
YNL112W	0.000230245
YNL113W	0.000133336
YNL116W	0.000367963
YNL117W	0
YNL118C	0.000133454
YNL121C	0.000609766
YNL123W	0.000747323
YNL129W	7.44849e-06
YNL130C	0.000194935
YNL130C-A	0
YNL131W	0.000513512
YNL132W	0.000253896
YNL134C	0.00227861
YNL135C	0.00398039
YNL137C	1.62928e-05
YNL138W	0.000296274
YNL139C	9.03818e-05
YNL147W	0.000197632
YNL148C	2.53068e-05
YNL149C	5.68549e-05
YNL151C	0
YNL153C	6.24163e-05
YNL154C	0.00018152
YNL156C	0
YNL157W	4.45414e-05
YNL160W	0.000985802
YNL163C	0.000104605
YNL166C	7.4699e-05
YNL168C	0.000226012
YNL173C	0.000297656
YNL175C	0.000123603
YNL178W	0.00160608
YNL180C	0.000180822
YNL181W	3.18128e-05
YNL182C	6.46692e-05
YNL185C	7.23721e-05
YNL189W	0.000448996
YNL192W	2.44143e-05
YNL197C	0.000158322
YNL199C	7.2759e-05
YNL200C	0.000155335
YNL206C	3.44745e-05
YNL207W	0.000119084
YNL208W	0.00229672
YNL209W	0.00573073
YNL212W	0.000283245
YNL215W	4.59776e-05
YNL216W	0.000150667
YNL219C	0.000337636
YNL220W	0.000520867
YNL229C	7.01645e-05
YNL231C	0.000125358
YNL232W	8.46038e-05
YNL239W	0.000398819
YNL241C	0.00059454
YNL243W	0.000488519
YNL244C	0.000398417
YNL246W	8.03096e-05
YNL247W	0.000350442
YNL248C	0.000126395
YNL250W	0.000296407
YNL251C	0.000107418
YNL252C	8.91707e-05
YNL255C	0.000238413
YNL260C	1.47016e-05
YNL264C	0
YNL271C	0
YNL274C	0.00145373
YNL281W	0.000284927
YNL287W	0.000542451
YNL288W	0
YNL290W	5.12137e-05
YNL292W	8.16658e-05
YNL306W	3.20813e-05
YNL307C	0.000348059
YNL308C	0.000124669
YNL312W	0.000160177
YNL313C	0.000133161
YNL315C	0.000214659
YNL316C	3.57882e-05
YNL320W	4.02581e-06
YNR001C	0.00723056
YNR003C	2.21263e-05
YNR008W	0
YNR013C	5.02225e-05
YNR016C	0.00626045
YNR017W	8.34456e-05
YNR018W	7.65063e-05
YNR019W	9.12013e-05
YNR021W	6.22111e-05
YNR026C	1.9412e-05
YNR029C	0.000168306
YNR030W	2.32797e-05
YNR032C-A	5.6335e-05
YNR033W	0
YNR034W	0.000225693
YNR035C	0.000481896
YNR036C	8.03732e-05
YNR037C	7.76692e-05
YNR043W	0.000810019
YNR046W	9.09527e-05
YNR048W	9.34944e-05
YNR050C	0.000387702
YNR051C	5.55643e-05
YNR052C	0.000176748
YNR053C	8.91772e-05
YNR067C	0.000144713
YNR074C	0
YOL004W	0.000270825
YOL005C	4.36558e-05
YOL008W	6.85266e-06
YOL016C	0.000140631
YOL021C	0.00012252
YOL022C	0.000148413
YOL027C	0.000271857
YOL030W	0.000335288
YOL031C	5.43634e-05
YOL032W	3.13976e-05
YOL033W	3.04903e-05
YOL038W	0.000775873
YOL039W	0.000476101
YOL040C	0.00339419
YOL041C	0.000202531
YOL049W	0.000190838
YOL052C	6.6198e-05
YOL057W	0.000196391
YOL058W	0.00141279
YOL059W	0.000226533
YOL061W	0.000198345
[truncated: 348 more rows]

## Sheet: natAdelta_glu
Protein	phi_calib
Q0045	3.52541e-05
Q0140	1.0894e-05
Q0250	5.68041e-05
YAL003W	0.00803463
YAL005C	0.00301692
YAL007C	0.000174206
YAL012W	0.00237055
YAL016W	0.000266355
YAL017W	7.46711e-05
YAL019W	4.82754e-05
YAL021C	0.000295636
YAL023C	0.000334501
YAL025C	6.51496e-05
YAL029C	4.5501e-05
YAL034W-A	4.42558e-05
YAL035W	0.00101554
YAL036C	0.00022277
YAL038W	0.0112551
YAL039C	4.71796e-05
YAL042W	0.000146747
YAL043C	6.18207e-05
YAL044C	0.000412663
YAL044W-A	0
YAL046C	2.08638e-05
YAL049C	8.38257e-05
YAL059W	0.000105021
YAL060W	0.000221717
YAL062W	0.0019375
YAR002C-A	0.000254484
YAR002W	0.000189522
YAR007C	0.000335125
YAR015W	0.00104172
YAR042W	0.000137084
YBL004W	4.59045e-05
YBL007C	0.000468344
YBL015W	8.13505e-05
YBL017C	0.00027906
YBL020W	0.000137055
YBL022C	0.000266222
YBL023C	0.000142788
YBL024W	0.0011835
YBL026W	0.000103327
YBL028C	8.03764e-05
YBL029C-A	2.76905e-05
YBL030C	0.00128347
YBL032W	0.000242702
YBL033C	8.0385e-05
YBL035C	4.60559e-05
YBL036C	0.000163787
YBL039C	0.000871482
YBL041W	0.000315552
YBL045C	0.000415654
YBL047C	0.000376114
YBL050W	0.000259829
YBL051C	0.000233545
YBL054W	2.18512e-05
YBL055C	5.40577e-05
YBL056W	0.000116747
YBL057C	6.95085e-05
YBL058W	0.000209377
YBL059C-A	2.05416e-05
YBL064C	0.000434473
YBL068W	0.00036566
YBL069W	3.74563e-05
YBL075C	0.000245815
YBL076C	0.00195172
YBL079W	0.00013324
YBL085W	1.00187e-05
YBL086C	4.412e-05
YBL090W	6.38439e-05
YBL091C	0.000337122
YBL092W	0.00181831
YBL093C	4.17801e-05
YBL098W	5.03314e-05
YBL099W	0.00217498
YBL103C	5.22961e-05
YBL104C	8.12153e-05
YBL105C	5.74031e-05
YBL107C	7.69178e-05
YBR003W	0.000222465
YBR006W	3.26689e-05
YBR011C	0.00319566
YBR015C	0.000127804
YBR016W	5.35243e-05
YBR017C	0.000295598
YBR024W	1.56772e-05
YBR025C	0.00179389
YBR026C	0.000163356
YBR029C	6.49107e-05
YBR031W	0.00105308
YBR034C	7.47035e-05
YBR035C	0.00043335
YBR039W	0.000302435
YBR042C	3.43743e-05
YBR046C	0.000117821
YBR049C	0.000239172
YBR052C	8.56738e-05
YBR053C	0.000182178
YBR054W	4.68847e-05
YBR056W	9.79302e-05
YBR058C	0.000116926
YBR058C-A	4.82454e-05
YBR069C	8.84246e-05
YBR072W	0.000305817
YBR074W	0
YBR077C	4.84157e-05
YBR078W	0.00110485
YBR079C	0.000593059
YBR080C	0.000193366
YBR081C	0.000770834
YBR082C	3.54844e-05
YBR084W	0.000543407
YBR085C-A	0.000156531
YBR086C	0.000303684
YBR087W	8.14625e-05
YBR088C	0.000229438
YBR089C-A	0.000163986
YBR091C	4.34857e-05
YBR092C	0.000744089
YBR094W	0.000113744
YBR095C	0.00011541
YBR096W	4.89067e-05
YBR101C	0.000258301
YBR104W	4.81244e-05
YBR106W	0.000230873
YBR108W	0
YBR109C	0.000353959
YBR111C	0.000212085
YBR111W-A	3.39138e-05
YBR112C	8.35505e-05
YBR115C	0.00230392
YBR117C	9.9718e-06
YBR121C	0.00250231
YBR122C	1.617e-05
YBR125C	1.58427e-05
YBR126C	0.000451869
YBR127C	0.00236856
YBR131W	8.78563e-05
YBR135W	0.000102763
YBR137W	1.93004e-05
YBR139W	0.000160441
YBR142W	0.00020794
YBR143C	0.000705718
YBR145W	0.000115691
YBR146W	5.76311e-05
YBR149W	0.000410344
YBR151W	9.32637e-05
YBR154C	0.000391156
YBR155W	0.00015164
YBR159W	8.6686e-05
YBR160W	0.000113402
YBR162C	0.000448946
YBR164C	7.59013e-05
YBR166C	6.85567e-05
YBR167C	4.09659e-05
YBR169C	0.000221585
YBR170C	0.000168634
YBR171W	5.09908e-05
YBR172C	7.66646e-05
YBR173C	0
YBR176W	4.85557e-05
YBR177C	0.000198728
YBR185C	9.87792e-06
YBR188C	2.66216e-05
YBR189W	0.000529054
YBR191W	8.53834e-06
YBR196C	0.00456831
YBR198C	0.000136232
YBR199W	9.15489e-05
YBR200W	3.53524e-05
YBR204C	1.15874e-05
YBR205W	0.000126545
YBR212W	7.23332e-05
YBR214W	4.87749e-05
YBR218C	0.000308617
YBR221C	0.00177334
YBR222C	0.000214274
YBR227C	0.000187034
YBR229C	9.51654e-05
YBR230C	6.68664e-05
YBR231C	3.16202e-05
YBR233W	9.48367e-05
YBR233W-A	3.05613e-05
YBR234C	9.01465e-05
YBR236C	9.28015e-05
YBR238C	3.94318e-05
YBR244W	0.000101466
YBR245C	8.43321e-05
YBR246W	0.000159644
YBR247C	0.000214786
YBR248C	0.00140903
YBR249C	0.00158933
YBR251W	0
YBR252W	0.000147178
YBR253W	3.52424e-05
YBR256C	0.000113181
YBR258C	2.8476e-05
YBR260C	4.06933e-05
YBR261C	8.72378e-05
YBR262C	3.10978e-05
YBR263W	0.000942724
YBR265W	8.67015e-05
YBR267W	4.05177e-05
YBR269C	6.84563e-05
YBR272C	7.16972e-05
YBR273C	5.40054e-05
YBR278W	8.79319e-06
YBR281C	5.49001e-05
YBR283C	0.000265975
YBR286W	0.000835473
YCL001W	0.000107138
YCL005W-A	3.57334e-05
YCL008C	3.5438e-05
YCL009C	0.0014594
YCL011C	0.000203917
YCL017C	0.000305321
YCL024W	3.36099e-05
YCL026C-B	9.7324e-05
YCL028W	0.000247339
YCL029C	3.86934e-05
YCL030C	0.00194995
YCL031C	6.23839e-05
YCL033C	4.14555e-05
YCL034W	6.76783e-05
YCL035C	0.000120545
YCL037C	0.000757559
YCL040W	0.000613333
YCL043C	0.00174797
YCL044C	6.09459e-05
YCL045C	0.000162546
YCL050C	0.000720867
YCL054W	0.000330638
YCL057C-A	8.10901e-05
YCL057W	0.000325301
YCL059C	0.000177687
YCR002C	0.000310934
YCR004C	0.000527484
YCR005C	0.000278833
YCR009C	0.000237648
YCR012W	0.0302076
YCR017C	9.33968e-05
YCR020W-B	7.18256e-05
YCR028C-A	0.000490063
YCR030C	0.000205178
YCR031C	0
YCR034W	0.000164089
YCR035C	5.75193e-05
YCR036W	0.000112231
YCR046C	6.15364e-05
YCR047C	2.35563e-05
YCR048W	0.000126842
YCR051W	0.000108811
YCR052W	7.87137e-05
YCR053W	0.00192175
YCR057C	0.000136654
YCR060W	5.54171e-05
YCR068W	1.36948e-05
YCR071C	1.40935e-05
YCR072C	4.08313e-05
YCR073W-A	0.000154761
YCR075W-A	4.58039e-05
YCR076C	2.06981e-05
YCR077C	0.000206073
YCR083W	0.000304734
YCR084C	0.000321227
YCR086W	2.59155e-05
YCR087C-A	0.000158348
YCR088W	0.000598427
YCR090C	5.504e-05
YCR093W	0.000197137
YCR098C	2.674e-05
YDL002C	0
YDL004W	0.000179042
YDL006W	0
YDL007W	0.000488246
YDL012C	3.68553e-05
YDL014W	0.000473894
YDL015C	0.00010882
YDL019C	0.000171156
YDL022W	0.000456144
YDL029W	0.000411713
YDL031W	0.00020181
YDL040C	0.000186569
YDL043C	8.3833e-06
YDL047W	6.43986e-05
YDL051W	0.000424836
YDL052C	8.3311e-05
YDL053C	8.00227e-05
YDL055C	0.0031521
YDL058W	0.000110979
YDL060W	0.000162429
YDL061C	0.000224408
YDL063C	7.17603e-05
YDL064W	9.09863e-05
YDL065C	0.000178259
YDL066W	0.00131204
YDL072C	0.00019131
YDL074C	1.95049e-05
YDL075W	0.000850119
YDL077C	6.16052e-05
YDL078C	0.000495006
YDL081C	0.00141399
YDL082W	0.000325533
YDL084W	0.00108192
YDL085C-A	4.68654e-05
YDL086W	0.000194586
YDL092W	9.12942e-05
YDL095W	0.000278468
YDL097C	0.000518972
YDL098C	2.9817e-05
YDL099W	7.16012e-05
YDL100C	0.000541762
YDL103C	0.000248032
YDL110C	3.37712e-05
YDL111C	4.32116e-05
YDL112W	0.000107456
YDL113C	1.78233e-05
YDL116W	0
YDL120W	0.000129463
YDL121C	0.000116737
YDL122W	0.000201799
YDL124W	0.000507939
YDL125C	0.000464035
YDL126C	0.002401
YDL128W	4.02543e-05
YDL130W	0.000337418
YDL130W-A	8.56459e-05
YDL131W	0.00117329
YDL132W	0.000216066
YDL134C	0.000101079
YDL135C	0.000319366
YDL137W	0.000120658
YDL140C	0.000518045
YDL143W	0.000462486
YDL144C	7.55081e-05
YDL145C	0.000604081
YDL147W	0.000282128
YDL150W	0.00010091
YDL153C	0.000146319
YDL157C	0
YDL160C	0.000738884
YDL161W	0.000101208
YDL164C	0.000135159
YDL165W	0.000120459
YDL166C	7.67323e-05
YDL167C	0.00010812
YDL168W	0.000270217
YDL171C	0.000492124
YDL173W	6.66075e-05
YDL174C	0.000263998
YDL178W	0.000188295
YDL181W	3.7457e-05
YDL182W	0.00141131
YDL185W	0.00301854
YDL189W	0
YDL190C	0.00134521
YDL192W	0.000633033
YDL195W	0.000663672
YDL198C	0.000247564
YDL199C	0.000316299
YDL201W	0.000158179
YDL202W	4.13779e-05
YDL203C	3.61906e-05
YDL204W	8.22078e-06
YDL205C	0.000102265
YDL208W	0.000214201
YDL211C	7.15809e-06
YDL212W	4.97125e-05
YDL213C	0.00034726
YDL215C	7.67777e-05
YDL217C	2.4406e-05
YDL219W	0.000101012
YDL223C	3.21388e-05
YDL224C	8.21724e-05
YDL225W	0.000163692
YDL226C	0.000197236
YDL229W	0.00865187
YDL235C	0.000132157
YDL236W	0.00019381
YDL237W	5.93652e-05
YDR001C	0.000343297
YDR002W	0.000427592
YDR005C	7.89663e-05
YDR007W	0
YDR011W	0.000230885
YDR012W	0.000142484
YDR016C	6.0539e-05
YDR017C	5.1315e-05
YDR019C	0.000283143
YDR023W	0.00143541
YDR028C	0.000414512
YDR031W	3.19449e-05
YDR032C	0.00036535
YDR033W	0.000452429
YDR035W	0.000636097
YDR036C	0.000212731
YDR037W	0.00208478
YDR041W	5.90694e-05
YDR044W	0.000106037
YDR050C	0.00531031
YDR051C	7.94293e-05
YDR054C	0.000112207
YDR055W	0.000143848
YDR060W	0.000274519
YDR062W	0.000146955
YDR063W	0.000171197
YDR064W	0.00408273
YDR068W	3.14732e-05
YDR070C	6.845e-06
YDR071C	0.00109706
YDR074W	0.000284422
YDR076W	0.000112537
YDR083W	6.26472e-05
YDR084C	7.5268e-05
YDR086C	0.00054906
YDR087C	3.78634e-05
YDR091C	0.000410611
YDR092W	0.000182919
YDR098C	0.000216477
YDR099W	0.000411568
YDR101C	0.000698061
YDR116C	4.96667e-05
YDR117C	8.92039e-05
YDR119W	9.50125e-05
YDR120C	0.000152844
YDR121W	4.37735e-05
YDR127W	0.00100227
YDR129C	0.000727581
YDR135C	0.000186629
YDR138W	8.91523e-05
YDR141C	9.45981e-05
YDR143C	3.81184e-05
YDR145W	0.000135105
YDR148C	0.000277876
YDR150W	0.000218767
YDR152W	9.13712e-05
YDR153C	0.00010814
YDR155C	0.00192791
YDR156W	3.49823e-05
YDR158W	0.00149261
YDR165W	0.000182071
YDR167W	3.22646e-05
YDR168W	0.00054288
YDR169C	4.92132e-05
YDR170C	0.000250883
YDR172W	0.000346471
YDR174W	0.000381289
YDR175C	0.000101016
YDR176W	2.43818e-05
YDR177W	0.000249436
YDR178W	4.01928e-05
YDR182W	4.59672e-05
YDR183W	6.62537e-05
YDR188W	0.000472243
YDR189W	0.000101765
YDR190C	0.000370011
YDR194C	0.000206509
YDR201W	0.000107428
YDR211W	0.000290012
YDR212W	0.000572704
YDR214W	0.000541958
YDR221W	8.45107e-05
YDR224C	1.43274e-05
YDR226W	0.00198747
YDR227W	0
YDR231C	4.35877e-05
YDR232W	0.000144416
YDR233C	0.00102356
YDR234W	0.00020874
YDR235W	0.000324344
YDR236C	3.33918e-05
YDR238C	0.000556368
YDR239C	4.52748e-05
YDR243C	4.34077e-05
YDR246W	2.38186e-05
YDR248C	5.32873e-05
YDR257C	3.87658e-05
YDR258C	0.000483068
YDR262W	0
YDR264C	0.000100748
YDR266C	6.20232e-05
YDR267C	1.15498e-05
YDR268W	4.90948e-05
YDR272W	8.24958e-05
YDR280W	9.04947e-05
YDR287W	4.93732e-05
YDR289C	5.3715e-05
YDR292C	0.000110204
YDR293C	0.000179491
YDR294C	9.82541e-05
YDR296W	0.000120478
YDR298C	0.000161904
YDR299W	0.00016023
YDR300C	0.000189659
YDR303C	2.39639e-05
YDR304C	0.000854646
YDR312W	0
YDR320C	0.000137
YDR321W	0.000278085
YDR322C-A	6.05634e-05
YDR322W	0.00014417
YDR324C	0.000119291
YDR328C	0.000423341
YDR330W	6.71838e-05
YDR333C	6.17563e-05
YDR337W	5.3605e-05
YDR341C	0.00200259
YDR346C	0.000346939
YDR347W	0.000129551
YDR348C	2.19257e-05
YDR353W	0.000769243
YDR354W	0.000121517
YDR356W	3.72782e-05
YDR358W	0.000126115
YDR361C	0.000100515
YDR363W-A	0.000121904
YDR365C	8.78507e-05
YDR367W	7.82537e-06
YDR368W	0.000525073
YDR376W	6.49392e-05
YDR377W	9.66284e-05
YDR378C	0.000184806
YDR380W	8.76935e-05
YDR381C-A	3.566e-05
YDR381W	0.000740285
YDR382W	0.00199338
YDR384C	7.0431e-05
YDR388W	0.000214967
YDR389W	1.66655e-05
YDR390C	9.04912e-05
YDR394W	0.000242722
YDR395W	0.000124086
YDR397C	4.16604e-05
YDR398W	4.05301e-05
YDR399W	0.000304726
YDR404C	8.73455e-05
YDR405W	5.14482e-05
YDR408C	8.93221e-05
YDR411C	3.05306e-05
YDR416W	0
YDR422C	0
YDR425W	0
YDR427W	0.000355897
YDR428C	7.193e-05
YDR429C	0.000520809
YDR430C	0.000303465
YDR432W	0.000736854
YDR434W	3.32414e-05
YDR441C	3.29402e-05
YDR449C	4.87975e-05
YDR452W	0.000143604
YDR453C	2.1393e-05
YDR454C	0.000940392
YDR457W	0.000228277
YDR461C-A	3.96171e-05
YDR462W	4.87309e-05
YDR469W	0.000173707
YDR470C	0.000739619
YDR472W	5.03216e-05
YDR477W	0.000284043
YDR481C	0.00020969
YDR483W	0.000222877
YDR486C	0
YDR487C	0.000338467
YDR496C	0.00020438
YDR500C	0.000253881
YDR502C	0.000441472
YDR508C	7.31395e-05
YDR510W	0.000538839
YDR513W	0.000335754
YDR515W	0.000176038
YDR516C	0.000247076
YDR517W	8.7206e-05
YDR518W	0.000211404
YDR519W	0.000347402
YDR524C	0
YDR525W-A	1.37692e-05
YDR529C	8.09536e-05
YDR531W	0.000142372
YDR533C	0.000233675
YEL002C	0.000420293
YEL007W	0.000108122
YEL012W	2.06756e-05
YEL013W	0.000221729
YEL015W	0.000101862
YEL018W	3.95922e-06
YEL020W-A	0.000165545
YEL021W	0.000123207
YEL024W	8.88986e-05
YEL026W	0.000473315
YEL030W	0.000311473
YEL031W	0.000741555
YEL032W	0.000148263
YEL034W	0.000256277
YEL037C	0.000387466
YEL038W	0.000129625
YEL040W	0.000145916
YEL042W	0.000183255
YEL044W	3.49445e-05
YEL046C	0.000592722
YEL047C	0.000502455
YEL050C	1.42927e-05
YEL051W	0.000543537
YEL052W	7.1219e-05
YEL055C	9.3284e-05
YEL056W	7.10933e-05
YEL058W	0.000329622
YEL060C	0.000522708
YEL066W	0.000195313
YEL071W	0.00185923
YER001W	7.44982e-05
YER002W	9.32261e-05
YER003C	0.000998293
YER004W	0.000180529
YER006W	0.000461354
YER007C-A	0.000507589
YER009W	0.00236468
YER010C	9.81626e-05
YER012W	0.000332894
YER014W	0.000376915
YER019C-A	4.18331e-05
YER019W	1.15263e-05
YER021W	0.000476802
YER023W	0.000419102
YER025W	0.00146263
YER029C	6.11666e-05
YER030W	5.15223e-05
YER031C	7.65011e-05
YER034W	3.15434e-05
YER036C	0.000977578
YER042W	0.000279321
YER043C	0.0037003
YER044C	4.74581e-05
YER048C	0.000280356
YER048W-A	0.000195693
YER049W	0.000370602
YER052C	0.00044025
YER055C	0.00063766
YER056C	8.64202e-05
YER057C	0.000621318
YER061C	2.73396e-05
YER062C	0.000278243
YER063W	0.000246177
YER067W	1.39846e-05
YER068W	0.000106852
YER069W	0.000219224
YER070W	0.000338216
YER072W	4.1392e-05
YER073W	0.000451626
YER074W-A	5.90656e-06
YER078C	2.80819e-05
YER079W	3.74294e-05
YER080W	0.000356911
YER081W	0.000605236
YER082C	9.47076e-05
YER083C	0.000139454
YER086W	0.000479633
YER088C	8.69152e-05
YER089C	0.000171436
YER090W	0.000909344
YER091C	0.00423046
YER092W	2.55288e-05
YER094C	0.000260089
YER099C	0.000114683
YER100W	3.96926e-06
YER101C	0.000152164
YER103W	8.16053e-05
YER105C	3.31213e-05
YER110C	0.00130776
YER112W	0.000175679
YER114C	6.65331e-05
YER120W	0.000370708
YER122C	0.000247027
YER123W	2.97111e-05
YER125W	0.00228416
YER131W	8.91636e-06
YER133W	0.000191479
YER134C	0.000119901
YER136W	0.000544711
YER139C	5.19702e-05
YER143W	0.00014403
YER145C	1.53547e-05
YER146W	0.00019365
YER148W	6.34603e-05
YER151C	0.000231879
YER152C	0.000110389
YER155C	0.000127407
YER156C	0.000344428
YER159C	5.70639e-05
YER161C	2.43342e-05
YER163C	0.000166278
YER164W	0.000120309
YER165W	0.00207142
YER166W	0
YER168C	0.0010605
YER174C	2.57153e-05
YER175C	5.68154e-05
YER176W	0.000205949
YER177W	0.00105008
YER178W	0.00120148
YER182W	4.92968e-05
YFL001W	4.60065e-05
YFL002C	3.15974e-05
YFL004W	0.000281075
YFL005W	0.000393606
YFL007W	0.000110123
YFL008W	0.000170989
YFL010C	0.000143425
YFL014W	0.000605385
YFL016C	7.45482e-05
YFL017C	0.00011752
YFL017W-A	4.52771e-06
YFL018C	0.00048947
YFL022C	0.00074295
YFL023W	0.000110787
YFL028C	9.27407e-05
YFL034C-A	0.000173881
YFL037W	0.000971351
YFL038C	0.000427999
YFL039C	0.00442805
YFL041W	9.64289e-05
YFL044C	4.61467e-05
YFL045C	0.000941762
YFL047W	7.10637e-05
YFL048C	0.000203915
YFR001W	0.000125471
YFR002W	0.000138748
YFR003C	9.27324e-05
YFR004W	0.000464314
YFR006W	0.000147274
YFR009W	0.000464223
YFR010W	0.000310783
YFR011C	6.94845e-05
YFR013W	8.20544e-05
YFR014C	7.14851e-05
YFR016C	0.000102384
YFR024C-A	0.000266991
YFR025C	3.95876e-06
YFR028C	5.21549e-05
YFR030W	8.43941e-05
YFR033C	2.14976e-05
YFR034C	1.36224e-05
YFR037C	0.000287525
YFR040W	4.49699e-05
YFR041C	1.54514e-05
YFR044C	0.00137949
YFR047C	9.8843e-05
YFR049W	0
YFR050C	0.000211834
YFR051C	0.000318644
YFR052W	0.000241253
YFR053C	0.00031552
YGL001C	9.47752e-05
YGL005C	0.000130452
YGL008C	0.0020179
YGL009C	0.00106758
YGL011C	0.000254278
YGL014W	0.000143559
YGL016W	4.27226e-05
YGL018C	3.09646e-05
YGL019W	0.000101113
YGL020C	2.51849e-05
YGL022W	0.00020889
YGL023C	0
YGL025C	2.62396e-05
YGL026C	0.000998576
YGL027C	0.000154791
YGL028C	0.000106232
YGL030W	0.00129456
YGL031C	0.000199537
YGL035C	5.16942e-05
YGL037C	0.000290439
YGL038C	2.34795e-05
YGL039W	7.15515e-05
YGL040C	0.000211391
YGL043W	0.000153323
YGL048C	0.000396812
YGL049C	0.000174132
YGL050W	4.4934e-05
YGL054C	0.000130339
YGL055W	0.000246665
YGL056C	0.000124451
YGL061C	2.59574e-05
YGL062W	0.000436693
YGL063W	3.1899e-05
YGL066W	0.000626059
YGL067W	0.000104366
YGL068W	0.000354954
YGL070C	7.32451e-05
YGL073W	5.20656e-05
YGL076C	0.00306959
YGL078C	0.000513849
YGL082W	4.79249e-05
YGL084C	9.56928e-05
YGL087C	0.000108225
YGL092W	0.000140053
YGL097W	0.000172737
YGL099W	0.000264848
YGL100W	0.000102374
YGL101W	3.35394e-05
YGL103W	0.00275528
YGL105W	0.00185146
YGL106W	0.000435446
YGL108C	8.66875e-06
YGL111W	0.000120469
YGL112C	9.19945e-05
YGL115W	0.000179357
YGL117W	2.64992e-05
YGL119W	0
YGL120C	0.000226128
YGL122C	0.000129788
YGL123W	0.00327504
YGL125W	0.000165538
YGL129C	0.00018564
YGL130W	8.98643e-05
YGL137W	0.000461079
YGL141W	6.81924e-05
YGL145W	0.000104435
YGL147C	0.000996
YGL148W	0.000645095
YGL150C	0.00010027
YGL153W	7.48723e-05
YGL157W	0.000141984
YGL164C	0.00131034
YGL167C	0.000155631
YGL171W	0.000163699
YGL173C	0.000557334
YGL174W	2.73335e-05
YGL181W	3.38034e-05
YGL184C	7.00043e-05
YGL185C	1.53093e-05
YGL187C	4.80431e-05
YGL189C	1.36735e-05
YGL190C	8.41246e-05
YGL191W	1.77148e-05
YGL195W	0.00142458
YGL196W	3.05848e-06
YGL198W	2.43941e-05
YGL200C	0.000157869
YGL201C	0.000121844
YGL202W	0.00200161
YGL206C	0.00101563
YGL207W	0.000387613
YGL210W	2.2282e-05
YGL213C	0.000100389
YGL220W	0.000107136
YGL221C	0.000145921
YGL226C-A	1.9666e-05
YGL228W	0.000194955
YGL231C	0.000148414
YGL232W	9.74704e-05
YGL234W	0.00132964
YGL238W	0.000150809
YGL242C	0.000141679
YGL244W	0.000239812
YGL245W	0.00223702
YGL246C	0.000132445
YGL248W	2.26153e-05
YGL252C	0.000148922
YGL253W	0.00623176
YGL255W	0
YGR001C	0.000194136
YGR005C	6.86491e-05
YGR008C	1.28358e-05
YGR009C	8.66471e-05
YGR012W	4.50761e-05
YGR017W	7.48387e-05
YGR019W	0.000194706
YGR020C	0.000370069
YGR028W	2.51282e-05
YGR029W	7.77204e-05
YGR031W	2.08714e-05
YGR034W	0.000960937
YGR037C	0.000675524
YGR043C	2.07864e-05
YGR048W	0.000300597
YGR054W	0.000263014
YGR055W	4.70593e-05
YGR061C	0.00145886
YGR063C	4.19449e-05
YGR070W	0.000154387
YGR076C	2.72416e-05
YGR078C	0.000170494
YGR080W	0.000157493
YGR081C	7.85547e-05
YGR082W	0.000430844
YGR083C	0.000138148
YGR084C	3.6188e-05
YGR086C	0.0015516
YGR087C	0.000630182
YGR090W	0.000124436
YGR092W	1.62682e-05
YGR094W	0.0013423
YGR095C	0.000126152
YGR098C	0.000120648
YGR103W	0.000294145
YGR104C	2.663e-05
YGR106C	5.00163e-05
YGR111W	4.57046e-05
YGR116W	0.00068114
YGR117C	8.91898e-05
YGR119C	0.000223009
YGR120C	2.80843e-05
YGR123C	0.000159356
YGR124W	0.00111148
YGR128C	0.000116616
YGR129W	0
YGR130C	0.000132924
YGR132C	0.000408883
YGR135W	0.000534754
YGR136W	0.000183608
YGR145W	0.000135906
YGR148C	0.00018656
YGR152C	6.92175e-05
YGR155W	0.00137304
YGR156W	7.40697e-05
YGR157W	0.000155643
YGR158C	7.60491e-05
YGR159C	0.000612148
YGR162W	0.000869712
YGR163W	4.5961e-05
YGR167W	0.000303622
YGR169C-A	0.000128707
YGR173W	0.000300676
YGR175C	0.000385473
YGR177C	0
YGR178C	0.000152332
YGR180C	0.00142264
YGR181W	0.000113441
YGR185C	0.00079396
YGR186W	0.000140059
YGR187C	0.000134326
YGR189C	6.95763e-05
YGR192C	0.00311964
YGR193C	0.000105299
YGR194C	3.82694e-05
YGR195W	7.85993e-05
YGR197C	8.73235e-05
YGR198W	0.000125484
YGR199W	0.000249553
YGR200C	0.00019718
YGR202C	5.61769e-06
YGR203W	5.01178e-05
YGR204W	0.00213382
YGR205W	6.78189e-05
YGR207C	0.000161308
YGR208W	0.00015288
YGR209C	0.000826354
YGR210C	9.37409e-05
YGR211W	0.000901802
YGR215W	3.31045e-05
YGR218W	0.000359872
YGR220C	2.59897e-05
YGR229C	0.000195942
YGR231C	0.00042556
YGR232W	0.000198193
YGR233C	5.00181e-05
YGR234W	0.00161761
YGR235C	7.71109e-05
YGR240C	0.00199511
YGR244C	9.49947e-05
YGR248W	1.92934e-05
YGR250C	0.000108163
YGR253C	0.000275966
YGR254W	0.00363112
YGR261C	0.000107208
YGR262C	2.36835e-05
YGR264C	0.000942722
YGR266W	0.000120535
YGR267C	0.000114396
YGR268C	1.88719e-05
YGR270W	4.89035e-05
YGR271W	5.4536e-05
YGR275W	5.06797e-05
YGR276C	4.29459e-05
YGR277C	0.000145983
YGR279C	0.000315813
YGR280C	0.000106851
YGR282C	0.000806565
YGR284C	0.000139716
YGR285C	0.00108659
YHL001W	0.000429637
YHL002W	8.03027e-05
YHL007C	7.04893e-05
YHL009C	0
YHL011C	0.000292382
YHL014C	7.84287e-06
YHL015W	0.00492818
YHL021C	9.85757e-05
YHL025W	8.34607e-06
YHL030W	0.000200156
YHL031C	0.000122013
YHL033C	0.000818747
YHL034C	0.00101341
YHL039W	0.000112026
YHR001W	0.00017803
YHR001W-A	1.92887e-06
YHR003C	5.13442e-05
YHR005C-A	4.89017e-05
YHR007C	0.000311094
YHR008C	0.000304102
YHR009C	0.000120087
YHR010W	0.000166704
YHR012W	0.000119529
YHR019C	0.00108376
YHR020W	0.00110721
YHR023W	4.85369e-05
YHR024C	0.000126224
YHR025W	0.000563984
YHR027C	0.000537984
YHR028C	0.00012722
YHR029C	0.000118409
YHR030C	2.40347e-05
YHR034C	4.24206e-05
YHR037W	0.000118913
YHR038W	4.49339e-05
YHR039C	0.000178574
YHR039C-A	0.0004527
YHR041C	9.02474e-05
YHR042W	0.000467961
YHR046C	7.21995e-05
YHR047C	0.000308381
YHR049W	0.000160435
YHR051W	0.000108872
YHR052W	0.000199772
YHR056C	2.35426e-05
YHR057C	3.81822e-05
YHR058C	2.62415e-05
YHR060W	9.16354e-05
YHR062C	4.79013e-05
YHR063C	0.000244706
YHR064C	0.00195446
YHR065C	0.000239496
YHR066W	9.43041e-06
YHR068W	0.000868356
YHR069C	5.40133e-05
YHR070W	8.03363e-05
YHR072W-A	9.30804e-05
YHR073W	4.45159e-05
YHR074W	0.000134606
YHR076W	7.21545e-05
YHR077C	3.54621e-05
YHR081W	7.49969e-05
YHR085W	1.69033e-05
YHR087W	8.51099e-05
YHR088W	0.00011136
YHR089C	0.000177812
YHR098C	0.000222154
YHR104W	0.000201902
YHR106W	0.00016358
YHR107C	0.000346886
YHR108W	0.000151516
YHR110W	5.20534e-06
YHR111W	8.89671e-05
YHR112C	7.48496e-05
YHR113W	0.000112883
YHR114W	0.000102299
YHR117W	0.0001336
YHR118C	1.56451e-05
YHR121W	0.000143962
YHR122W	4.45183e-05
YHR123W	5.50638e-05
YHR127W	0.000101852
YHR128W	0.000315931
YHR132C	0.000208151
YHR132W-A	4.82685e-05
YHR135C	7.9511e-05
YHR137W	0.000302638
YHR138C	3.32809e-05
YHR143W-A	0.000177358
YHR144C	0.000179677
YHR146W	0.000338337
YHR148W	0.00015732
YHR152W	0
YHR158C	0.000116637
YHR161C	5.16342e-05
YHR162W	6.79356e-05
YHR163W	0.000314672
YHR167W	0.000148215
YHR169W	0.000119225
YHR170W	0.000382354
YHR174W	0.0151646
YHR179W	0.00412611
YHR183W	0.00207742
YHR187W	5.87562e-05
YHR188C	0.000220896
YHR190W	0.000284662
YHR191C	2.6416e-05
YHR193C	0.00151077
YHR196W	0.000185251
YHR198C	6.3305e-05
YHR199C	0.000188463
YHR200W	0.000252467
YHR201C	0.000183844
YHR202W	0
YHR208W	0.00118245
YHR216W	0.000236583
YIL005W	0.000109563
YIL007C	3.4011e-05
YIL009W	0
YIL010W	0.000216375
YIL014W	4.28701e-05
YIL021W	0.000161369
YIL022W	0.000375838
YIL030C	0.000133875
YIL033C	0.000338817
YIL034C	0.000219256
YIL035C	7.29262e-05
YIL036W	8.16382e-05
YIL038C	0.000136528
YIL041W	0.000717942
YIL043C	0.000174103
YIL044C	3.9064e-05
YIL048W	3.55395e-05
YIL051C	0.000566888
YIL053W	0.00170004
YIL062C	0.000463813
YIL063C	0.000115396
YIL064W	9.12646e-05
YIL065C	5.72504e-05
YIL070C	0.000179135
YIL074C	0.000275195
YIL075C	0.000645786
YIL076W	0.000186877
YIL078W	0.00161851
YIL083C	0.000122703
YIL084C	5.87676e-05
YIL091C	0.000187126
YIL093C	5.82688e-05
YIL094C	0.00068205
YIL095W	1.94362e-05
YIL103W	9.64323e-05
YIL105C	4.43266e-05
YIL108W	0.000118939
YIL109C	0.000230311
YIL110W	0.000107631
YIL111W	2.91747e-05
YIL115C	0.000145107
YIL116W	0.000356182
YIL118W	9.77448e-05
YIL121W	5.6056e-05
YIL123W	0.00016285
YIL124W	6.97128e-05
YIL125W	0.000352114
YIL126W	0.000133604
YIL131C	4.34205e-05
YIL133C	0.000953441
YIL135C	5.12475e-06
YIL136W	6.83252e-05
YIL137C	0.000318807
YIL138C	0.000164613
YIL142W	0.000692748
YIL145C	0.000215275
YIL155C	4.7669e-05
YIL161W	2.82731e-05
YIL162W	0.000150867
YIL169C	0.000121095
YIR001C	0.000146
YIR003W	0.000175297
YIR004W	0.000120678
YIR006C	0.000321772
YIR012W	0.00014708
YIR022W	2.64333e-05
YIR026C	0.000146172
YIR030C	0
YIR035C	4.92797e-05
YIR036C	0.000114626
YIR037W	0.000337258
YIR038C	9.26863e-05
YJL001W	0.000295041
YJL005W	6.47736e-05
YJL008C	0.000835684
YJL010C	6.56258e-05
YJL011C	0.00011437
YJL012C	0.000596971
YJL014W	0.000581501
YJL020C	0.000464671
YJL024C	7.28053e-05
YJL026W	0.000542237
YJL031C	3.14664e-05
YJL033W	0.000150507
YJL034W	0.0014184
YJL036W	0.000163344
YJL039C	0.000132149
YJL041W	0.000455648
YJL042W	3.29526e-05
YJL050W	0.000232144
YJL052W	0.000410836
YJL053W	0
YJL055W	0.000179708
YJL060W	0.000199956
YJL062W-A	5.47347e-05
YJL063C	6.46517e-05
YJL066C	7.35538e-05
YJL068C	0.000152351
YJL069C	9.16617e-05
YJL074C	7.6807e-05
YJL076W	0.000320564
YJL079C	1.30946e-05
YJL080C	0.00113632
YJL081C	0.000106267
YJL082W	3.197e-05
YJL088W	0.000105795
YJL101C	0.000233017
YJL104W	8.46384e-05
YJL109C	0.000462645
YJL111W	0.000565186
YJL112W	0.000148995
YJL115W	0.000162179
YJL117W	0.000277607
YJL121C	0.000185923
YJL123C	0.000576026
YJL124C	0.0001218
YJL125C	9.859e-05
YJL128C	5.32484e-05
YJL130C	0.00138835
YJL136C	0.00124193
YJL140W	0.000135538
YJL145W	0.000142288
YJL148W	0.000424559
YJL153C	2.31405e-05
YJL154C	7.22747e-05
YJL159W	0.000218671
YJL164C	2.80448e-05
YJL165C	5.16477e-05
YJL167W	0.000846471
YJL168C	0.00317271
YJL171C	0.000292302
YJL172W	0.000603905
YJL173C	6.18919e-05
YJL174W	0.000218359
YJL176C	0.000106752
YJL177W	0.000814879
YJL178C	6.42295e-05
YJL179W	0.00010159
YJL183W	0.000174413
YJL184W	5.78775e-05
YJL186W	0.000168187
YJL189W	1.35749e-05
YJL191W	0.000406673
YJL200C	0.000589062
YJL203W	1.84677e-05
YJL205C	2.17918e-05
YJL208C	9.35005e-05
YJL217W	0.000134642
YJL218W	1.84434e-05
YJR001W	8.89818e-05
YJR002W	0.000157069
YJR003C	8.4653e-05
YJR006W	8.58224e-05
YJR007W	0.000663219
YJR009C	0.000734917
YJR010C-A	4.6403e-05
YJR014W	0.000199973
YJR016C	0.00138024
YJR017C	0.000203961
YJR019C	7.44842e-05
YJR024C	3.26721e-05
YJR025C	9.68366e-05
YJR032W	5.55005e-05
YJR034W	1.6192e-05
YJR045C	0.00749677
YJR046W	8.31871e-05
YJR048W	6.37943e-06
YJR051W	0.000166292
YJR057W	1.64258e-05
YJR058C	2.5738e-05
YJR059W	0.000106181
YJR060W	0.000153527
YJR063W	0.000203433
YJR064W	0.000369612
YJR065C	0.000273603
YJR068W	0.000120208
YJR069C	0.000217442
YJR070C	0.000652186
YJR072C	0.000142006
YJR074W	0.000139105
YJR075W	9.79412e-05
YJR076C	0.000162333
YJR077C	0.000317056
YJR078W	6.60394e-06
YJR080C	0.000407324
YJR082C	2.17553e-05
YJR085C	2.93265e-05
YJR088C	7.17148e-05
YJR091C	5.33262e-05
YJR093C	2.55314e-05
YJR096W	4.4392e-05
YJR099W	7.02044e-05
YJR101W	6.56071e-05
YJR103W	0.000109203
YJR104C	0.00695374
YJR105W	0.00192771
YJR109C	0.00246791
YJR111C	4.53443e-05
YJR112W	2.49628e-05
YJR113C	9.03471e-05
YJR117W	0.000319577
YJR118C	1.10949e-05
YJR121W	0.00193577
YJR123W	0.00546229
YJR125C	0.000355896
YJR131W	1.02843e-05
YJR132W	4.43359e-05
YJR133W	1.33513e-05
YJR135W-A	0.00016864
YJR137C	0.000126477
YJR139C	0.00183976
YJR143C	0.000118673
YJR144W	0.000124292
YJR148W	0.000717036
YKL002W	9.3222e-05
YKL003C	0
YKL006W	0.000887385
YKL007W	0.000199523
YKL009W	0.000429495
YKL010C	6.28222e-05
YKL013C	0.000161373
YKL016C	0.000143824
YKL018W	2.30835e-05
YKL019W	7.86812e-05
YKL021C	7.70096e-05
YKL024C	0.000255564
YKL025C	3.38329e-05
YKL027W	0.00016811
YKL028W	9.86128e-05
YKL029C	0.000313256
YKL033W-A	0.000289109
YKL035W	0.000747554
YKL040C	0.000202587
YKL042W	4.72931e-05
YKL046C	0.000135164
YKL053C-A	3.06715e-05
YKL054C	0.000187198
YKL056C	0.00275075
YKL057C	3.75693e-05
YKL058W	9.1407e-05
YKL060C	0.0117106
YKL062W	1.74148e-05
YKL063C	5.11255e-05
YKL065C	0.000124322
YKL067W	0.000652624
YKL068W	0.00011391
YKL069W	7.14826e-05
YKL073W	0.000185899
YKL077W	0.000295299
YKL080W	0.000637512
YKL081W	0.00279269
YKL082C	0.000289439
YKL085W	0.000471117
YKL089W	0.000466056
YKL091C	3.33016e-05
YKL094W	0.000101483
YKL096W	6.63079e-05
YKL099C	5.62518e-05
YKL103C	0.000415995
YKL104C	0.000386849
YKL106W	8.30718e-05
YKL112W	9.84022e-05
YKL113C	5.87485e-05
YKL114C	8.78044e-05
YKL117W	0.000311605
YKL122C	0.000163719
YKL126W	0.000124947
YKL127W	0.000624306
YKL128C	0.000183423
YKL129C	0.000205774
YKL130C	5.19323e-05
YKL135C	1.6335e-05
YKL137W	3.19906e-05
YKL138C-A	9.89264e-06
YKL140W	9.92222e-05
YKL141W	3.98132e-05
YKL142W	0.000310404
YKL143W	0.000151541
YKL145W	0.000414057
YKL148C	7.63042e-05
YKL150W	0.000162561
YKL151C	7.2287e-05
YKL152C	0.0130115
YKL154W	4.25478e-05
YKL157W	0.000433949
YKL160W	5.63654e-05
YKL164C	5.84036e-05
YKL165C	0.000209999
YKL166C	5.16518e-05
YKL167C	8.08776e-06
YKL170W	2.03486e-05
YKL172W	0.000134405
YKL173W	5.17845e-05
YKL175W	4.70492e-05
YKL179C	9.1433e-05
YKL180W	0.00132776
YKL181W	0.000224372
YKL182W	0.00360908
YKL184W	0.000180018
YKL190W	0.000107543
YKL191W	7.87698e-05
YKL192C	0.000304696
YKL193C	0.000191078
YKL195W	0.000131373
YKL196C	0.00125609
YKL204W	0.000134819
YKL206C	9.03113e-05
YKL209C	0
YKL210W	0.00176515
YKL211C	0.000750941
YKL212W	0.000263252
YKL213C	9.05781e-05
YKL214C	0.000104767
YKL215C	0.000410913
YKL216W	0.000291811
YKR001C	0.000977158
YKR002W	5.06081e-05
YKR003W	6.84969e-05
YKR006C	0.000101265
YKR008W	8.53416e-05
YKR013W	8.34402e-05
YKR014C	0.000341037
YKR016W	0.000137835
YKR018C	0.000389958
YKR023W	2.61132e-05
YKR025W	8.33748e-05
YKR026C	7.65189e-05
YKR028W	4.71199e-05
YKR029C	0.000467993
YKR035W-A	0.000144799
YKR036C	2.84285e-05
YKR042W	0.000574594
YKR043C	0.000293563
YKR046C	6.20022e-05
YKR048C	0.000370748
YKR049C	3.68679e-05
YKR054C	0.00013452
YKR057W	0.000553093
YKR062W	7.92464e-05
YKR066C	0.000169228
YKR068C	7.81105e-05
YKR070W	0.000170679
YKR071C	0.000172669
YKR072C	0.000128289
YKR074W	0.000155338
YKR080W	0.000167261
YKR081C	0.00033966
YKR082W	9.93962e-05
YKR084C	0.000237358
YKR089C	4.52306e-05
YKR092C	0.000312654
YKR095W	0.000239075
YKR095W-A	9.02624e-05
YLL001W	0.00014218
YLL003W	4.13148e-05
YLL006W	4.65709e-05
YLL008W	0.000325801
YLL009C	4.68457e-05
YLL011W	0.000131026
YLL013C	0.000126494
YLL015W	0.000100861
YLL018C	0.00248673
YLL021W	0.000103835
YLL022C	6.96314e-05
YLL024C	0.0100135
YLL026W	0.00125802
YLL029W	0.00013839
YLL034C	0.000100705
YLL036C	0.000103281
YLL038C	3.19176e-05
YLL039C	0.00017707
YLL040C	0.00018696
YLL041C	9.43901e-05
YLL045C	0.00148123
YLL048C	0.000295434
YLL050C	0.00244341
YLL056C	0.000433188
YLL062C	1.71353e-05
YLR002C	0
YLR003C	0.000124757
YLR008C	0.000129693
YLR009W	0.000217697
YLR011W	6.85309e-06
YLR017W	0.000397566
YLR022C	7.71005e-05
YLR025W	0.000120437
YLR026C	9.82559e-05
YLR027C	0.00111651
YLR028C	0.000349671
YLR029C	0.00333191
YLR033W	6.19296e-05
YLR034C	8.00653e-05
YLR043C	0.000610423
YLR044C	0.016168
YLR045C	7.90501e-05
YLR052W	2.64884e-05
YLR055C	0.000130211
YLR056W	0.000272799
YLR057W	0.000111168
YLR058C	0.00486319
YLR059C	9.24941e-05
YLR060W	0.000915427
YLR061W	0.000600727
YLR066W	0.000100976
YLR069C	0.000468531
YLR075W	0.00164925
YLR078C	2.96852e-05
YLR089C	0.00026533
YLR095C	5.90014e-05
YLR096W	1.75465e-05
YLR100W	0.000149449
YLR104W	3.68541e-05
YLR106C	0.000452007
YLR109W	0.00136226
YLR113W	0.000120905
YLR119W	4.80336e-05
YLR129W	8.31345e-05
YLR133W	0.000127879
YLR134W	0.000192355
YLR144C	8.86805e-05
YLR147C	0.000136395
YLR150W	0.00195791
YLR153C	0.000945961
YLR154C	0
YLR163C	0.000177588
YLR167W	0.00229004
YLR172C	0.000385774
YLR174W	1.23134e-05
YLR175W	0.000331437
YLR178C	9.2798e-05
YLR179C	0.000745576
YLR180W	0.000993748
YLR181C	2.80913e-05
YLR185W	0.000392626
YLR186W	9.01485e-05
YLR187W	2.52816e-05
YLR188W	0
YLR192C	0.000581434
YLR195C	9.4689e-05
YLR196W	0.000338606
YLR197W	0.000981496
YLR199C	8.05048e-05
YLR200W	0.000418953
YLR201C	4.51378e-05
YLR203C	5.06246e-05
YLR206W	0.000168216
YLR208W	0.000760365
YLR209C	8.3314e-05
YLR211C	4.97667e-05
YLR212C	3.56558e-05
YLR214W	4.46581e-05
YLR216C	0.000925251
YLR221C	0.000209555
YLR222C	0.00011096
YLR229C	0.000143278
YLR231C	6.79603e-05
YLR241W	8.10599e-05
YLR244C	0.000539483
YLR248W	0.000240577
YLR249W	0.0102799
YLR250W	0.000198115
YLR257W	0.000263811
YLR258W	6.74242e-05
YLR259C	0.0040905
YLR262C	0.000125201
YLR262C-A	6.8633e-05
YLR268W	5.35436e-05
YLR270W	0.000152916
YLR275W	0
YLR276C	0.000162802
YLR277C	0.000103848
YLR285W	6.88516e-05
YLR286C	0.000588062
YLR290C	1.53411e-05
YLR291C	0.00017996
YLR292C	0.000233774
YLR293C	0.00280087
YLR295C	4.32246e-05
YLR300W	0.000121451
YLR301W	0.000880864
YLR304C	0.0051062
YLR306W	1.97356e-05
YLR309C	0.000143249
YLR312W-A	5.40631e-05
YLR314C	0.000311664
YLR319C	5.67068e-05
YLR321C	0.000122945
YLR324W	6.429e-05
YLR325C	0.00235282
YLR328W	7.0321e-05
YLR330W	0.000180409
YLR335W	0.000272774
YLR337C	4.915e-05
YLR340W	0.00920188
YLR342W	0.000633222
YLR344W	0.00102891
YLR347C	0.00032746
YLR348C	8.42878e-05
YLR351C	0.000194223
YLR354C	0.00124241
YLR355C	0.0037827
YLR356W	1.15696e-05
YLR357W	4.94232e-05
YLR359W	0.000681383
YLR361C-A	9.80894e-05
YLR363W-A	5.4411e-05
YLR364W	6.77238e-05
YLR369W	9.61002e-05
YLR370C	0.000203703
YLR372W	0.000136241
YLR378C	0.000339506
YLR380W	0.000215172
YLR384C	0.000311541
YLR387C	0.000112106
YLR388W	0.00066649
YLR389C	0.000193751
YLR390W	6.74959e-05
YLR390W-A	0.000100077
YLR393W	3.84429e-05
YLR395C	2.49456e-06
YLR398C	0.000257735
YLR399C	7.58411e-05
YLR406C	0.000319638
YLR407W	8.25615e-05
YLR409C	0.000143917
YLR410W	0.00021708
YLR418C	7.97084e-05
YLR419W	8.47286e-05
YLR420W	0.000255327
YLR421C	0.000256022
YLR429W	0.000413758
YLR432W	0.000460058
YLR433C	6.83325e-05
YLR437C	1.80529e-05
YLR438C-A	2.43594e-05
YLR438W	0.000360961
YLR439W	0.000159255
YLR441C	0.00122814
YLR447C	0.000558037
YLR448W	0.00202054
YLR449W	0.000471354
YLR459W	0
YLR460C	2.48946e-05
YML001W	0.00035195
YML004C	8.33134e-05
YML008C	0.000670805
YML009C	0.000118067
YML010W	0.00055293
YML012W	6.26916e-05
YML013W	5.69571e-05
YML014W	5.25389e-05
YML017W	0.000132975
YML022W	0.000399144
YML025C	0.000101625
YML028W	0.00522082
YML030W	2.89995e-05
YML031W	8.1267e-05
YML034W	4.07006e-05
YML035C	0.000162615
YML036W	7.37557e-05
YML048W	0.000339124
YML052W	0.000196324
YML056C	0.000679793
YML057W	0.000106361
YML058W	1.84555e-05
YML063W	0.00173041
YML067C	6.10619e-05
YML069W	0.000254856
YML070W	0.0005057
YML072C	0.000351649
YML073C	0.00163161
YML074C	0.00119188
YML075C	1.95896e-05
YML078W	0.000257271
YML079W	9.62439e-05
YML081C-A	5.25473e-05
YML082W	0.00681174
YML085C	0.000507967
YML086C	0.000352294
YML092C	0.00085751
YML093W	0.000237173
YML094W	0.000184714
YML098W	6.60596e-06
YML100W	0.000236692
YML101C	3.69628e-05
YML103C	6.63429e-05
YML105C	0.000165895
YML106W	0.000219444
YML110C	8.57697e-05
YML112W	2.84535e-05
YML115C	0.000122959
YML120C	8.29234e-05
YML124C	0.000248302
YML125C	0.000158469
YML126C	0.00124885
YML127W	7.65815e-05
YML131W	0.000155076
YMR002W	0.000117845
YMR004W	9.25855e-05
YMR005W	4.95238e-05
YMR008C	0.000177707
YMR009W	2.49213e-05
YMR011W	8.54935e-05
YMR012W	0.000849951
YMR015C	0.000100007
YMR016C	6.02317e-05
YMR020W	1.3923e-05
YMR021C	0.000138304
YMR022W	9.13597e-05
YMR024W	8.25423e-05
YMR027W	0.000301571
YMR029C	5.93729e-05
YMR031C	0.000322153
YMR037C	3.01528e-05
YMR038C	0.00048171
YMR039C	0.00012502
YMR044W	5.72624e-05
YMR047C	0.000117238
YMR049C	0.000761614
YMR054W	7.73701e-05
YMR058W	0.00028855
YMR061W	3.61307e-05
YMR062C	0.000512248
YMR067C	0.000504194
YMR070W	1.16821e-05
YMR072W	0.000435003
YMR073C	5.61432e-05
YMR079W	0.00048139
YMR080C	0.000144728
YMR083W	0.00105827
YMR086W	9.90748e-05
YMR091C	0.000203768
YMR092C	0.000479135
YMR093W	0.000110377
YMR096W	0.000151031
YMR099C	0.00098679
YMR102C	2.70648e-05
YMR105C	0.00018976
YMR106C	8.31638e-05
YMR108W	0.0013138
YMR109W	0.00013217
YMR110C	0.000152098
YMR112C	4.6743e-05
YMR116C	0.00487601
YMR120C	0.000809398
YMR124W	8.06084e-05
YMR125W	0.000255976
YMR128W	9.40336e-05
YMR129W	0.000125767
YMR130W	5.19223e-05
YMR131C	0.000233148
YMR135C	5.09123e-06
YMR140W	3.11583e-05
YMR142C	0.00181586
YMR145C	0.000238573
YMR146C	0.000454956
YMR149W	0.000223669
YMR152W	0.000144421
YMR153W	5.83723e-05
YMR157C	3.96568e-05
YMR158W	4.67325e-05
YMR159C	1.8779e-05
YMR161W	6.69459e-05
YMR163C	1.63642e-05
YMR170C	6.03025e-05
YMR173W	8.13391e-05
YMR174C	2.23711e-05
YMR178W	5.92784e-05
YMR183C	0.000189868
YMR184W	4.15108e-05
YMR186W	0.00344984
YMR189W	0.000352742
YMR193W	4.64867e-05
YMR194W	0.000396425
YMR196W	0.000147699
YMR197C	0
YMR200W	8.82044e-05
YMR202W	0.000192372
YMR203W	0.000496393
YMR205C	0.00158559
YMR208W	0.000188125
YMR211W	8.77148e-05
YMR212C	2.82401e-05
YMR214W	0.000161776
YMR215W	0.000198841
YMR217W	0.00142281
YMR220W	7.49892e-05
YMR222C	2.39764e-05
YMR226C	0.000316857
YMR228W	2.45043e-05
YMR229C	0.000639012
YMR235C	0.000410556
YMR236W	8.22196e-05
YMR237W	0.000266294
YMR238W	5.05549e-05
YMR241W	0.000398805
YMR243C	0.000298096
YMR246W	0.000402582
YMR247C	6.29025e-05
YMR250W	6.36128e-05
YMR255W	2.50614e-05
YMR256C	1.4978e-05
YMR260C	0.000468771
YMR261C	0.000178286
YMR263W	2.23532e-05
YMR264W	0.000127382
YMR266W	0.000110303
YMR267W	4.80483e-05
YMR269W	4.49863e-05
YMR275C	3.70385e-05
YMR276W	0.000269511
YMR278W	0.000123311
YMR281W	1.67543e-05
YMR288W	9.88692e-05
YMR290C	0.000487716
YMR296C	0.000139911
YMR297W	0.000348744
YMR298W	0.000385644
YMR300C	0.000530625
YMR302C	4.65487e-05
YMR305C	0.000119851
YMR307W	0.00187389
YMR308C	0.000171507
YMR309C	0.000775984
YMR310C	0.000177585
YMR311C	9.72733e-05
YMR312W	2.8646e-05
YMR314W	0.000314064
YMR315W	0.000405314
YMR318C	0.000738358
YNL001W	0.000608733
YNL002C	0.000235276
YNL004W	9.17645e-05
YNL005C	3.85591e-05
YNL007C	0.000948805
YNL010W	0.000435253
YNL015W	4.04974e-05
YNL016W	0.00110432
YNL021W	0.000484833
YNL022C	4.9077e-05
YNL026W	5.71005e-05
YNL035C	2.61087e-05
YNL036W	7.46881e-05
YNL037C	0.000992456
YNL044W	0.000160825
YNL045W	0.000353725
YNL048W	2.33836e-05
YNL052W	0
YNL055C	0.00149499
YNL058C	3.85875e-06
YNL059C	0.000151504
YNL061W	0.000327235
YNL062C	0.000104172
YNL064C	0.00182328
YNL067W	0.000173724
YNL069C	0.00145881
YNL070W	8.11988e-05
YNL071W	0.000750493
YNL075W	0.000189305
YNL079C	0.000597791
YNL081C	2.13518e-05
YNL084C	0.000134411
YNL085W	0.000164511
YNL086W	7.95172e-06
YNL087W	7.86674e-05
YNL088W	0.000193347
YNL096C	0.00188165
YNL098C	0.000160308
YNL099C	6.10612e-06
YNL102W	0.000153612
YNL104C	0.00118813
YNL108C	0.00013909
YNL111C	7.54115e-05
YNL112W	0.000744723
YNL113W	0.000171746
YNL116W	0.000253895
YNL117W	3.31793e-05
YNL118C	0.000303966
YNL121C	0.000758166
YNL123W	0.00108276
YNL129W	4.05146e-05
YNL130C	0.000185236
YNL130C-A	3.5616e-05
YNL131W	0.000426564
YNL132W	0.000521682
YNL134C	0.00172128
YNL135C	0.00271918
YNL137C	2.87307e-05
YNL138W	0.000520662
YNL139C	6.79006e-05
YNL147W	0.000177223
YNL148C	2.59121e-05
YNL149C	8.42021e-05
YNL151C	3.27704e-05
YNL153C	0.000199551
YNL154C	0.000122007
YNL156C	0.000392669
YNL157W	4.93314e-05
YNL160W	0.000482306
YNL163C	7.67476e-05
YNL166C	5.33337e-05
YNL168C	0.0001475
YNL173C	7.49193e-05
YNL175C	0.000325406
YNL178W	0.00531981
YNL180C	8.31674e-05
YNL181W	2.33058e-05
YNL182C	0.000114453
YNL185C	2.90185e-05
YNL189W	0.000462004
YNL192W	4.68758e-06
YNL197C	0.000116921
YNL199C	4.39954e-05
YNL200C	4.89277e-05
YNL206C	7.68766e-05
YNL207W	0.00012851
YNL208W	0.000943188
YNL209W	0.00699346
YNL212W	8.32989e-05
YNL215W	3.57215e-05
YNL216W	0.000147506
YNL219C	0.000229543
YNL220W	0.00114784
YNL229C	0.000105386
YNL231C	0.000118897
YNL232W	0.000116316
YNL239W	0.000453275
YNL241C	0.000632281
YNL243W	0.000351659
YNL244C	0.000527583
YNL246W	4.47893e-05
YNL247W	0.000468016
YNL248C	0.000274451
YNL250W	0.000391348
YNL251C	8.50576e-05
YNL252C	3.39267e-05
YNL255C	0.000204035
YNL260C	2.26939e-05
YNL264C	3.4432e-05
YNL271C	0.000282594
YNL274C	0.000129765
YNL281W	0.000465079
YNL287W	0.000611503
YNL288W	3.54762e-05
YNL290W	0.000109635
YNL292W	8.51066e-05
YNL306W	3.92066e-05
YNL307C	0.000392086
YNL308C	0.000282065
YNL312W	9.00915e-05
YNL313C	0.000168597
YNL315C	0.000150784
YNL316C	4.58705e-05
YNL320W	3.60838e-05
YNR001C	0.000862517
YNR003C	4.45543e-05
YNR008W	6.91311e-05
YNR013C	0.000106883
YNR016C	0.00331473
YNR017W	0.000110642
YNR018W	6.53565e-05
YNR019W	0.000110076
YNR021W	0.000123085
YNR026C	8.4225e-05
YNR029C	8.83859e-05
YNR030W	4.54277e-05
YNR032C-A	6.32201e-05
YNR033W	4.15746e-05
YNR034W	0.000124658
YNR035C	0.000324666
YNR036C	3.54777e-05
YNR037C	9.9229e-05
YNR043W	0.000646294
YNR046W	0.000118545
YNR048W	2.2804e-05
YNR050C	0.000320995
YNR051C	0.000110921
YNR052C	0.000137443
YNR053C	0.000147119
YNR067C	0.000218898
YNR074C	4.3247e-05
YOL004W	0.00020033
YOL005C	7.3595e-05
YOL008W	1.47332e-05
YOL016C	0.00010969
YOL021C	0.000119734
YOL022C	0.000147789
YOL027C	0.000285396
YOL030W	0.000263392
YOL031C	2.79127e-05
YOL032W	4.11764e-05
YOL033W	3.36831e-05
YOL038W	0.000606237
YOL039W	0.00311023
YOL040C	0.00396259
YOL041C	0.000338663
YOL049W	0.000198762
YOL052C	9.24771e-05
YOL057W	0.000167969
YOL058W	0.00151764
YOL059W	0.00044077
YOL061W	0.000218502
[truncated: 348 more rows]

## Sheet: natAdelta_gly
Protein	phi_calib
Q0045	0.000156821
Q0140	5.26886e-05
Q0250	0.000630704
YAL003W	0.00746759
YAL005C	0.0037342
YAL007C	0.000159921
YAL012W	0.000618073
YAL016W	0.000339706
YAL017W	7.8286e-05
YAL019W	4.72171e-05
YAL021C	0.00042624
YAL023C	0.000403819
YAL025C	3.69958e-05
YAL029C	3.06568e-05
YAL034W-A	1.42581e-05
YAL035W	0.000673847
YAL036C	0.000172015
YAL038W	0.00567283
YAL039C	7.93757e-05
YAL042W	8.4998e-05
YAL043C	4.75899e-05
YAL044C	0.000399764
YAL044W-A	5.64852e-06
YAL046C	8.81838e-06
YAL049C	0.000340757
YAL059W	1.92207e-05
YAL060W	0.00107696
YAL062W	0.00033413
YAR002C-A	0.000191903
YAR002W	0.000139734
YAR007C	0.000292673
YAR015W	0.00053841
YAR042W	0.000323612
YBL004W	0
YBL007C	0.000432287
YBL015W	0.000798924
YBL017C	0.000308552
YBL020W	3.11606e-05
YBL022C	0.000257964
YBL023C	0.000127598
YBL024W	0.00116087
YBL026W	7.19397e-05
YBL028C	2.08659e-05
YBL029C-A	4.40414e-05
YBL030C	0.00444449
YBL032W	0.000210977
YBL033C	9.53918e-05
YBL035C	2.70785e-05
YBL036C	9.855e-05
YBL039C	0.000445134
YBL041W	0.000402246
YBL045C	0.00233275
YBL047C	0.000508298
YBL050W	0.00046434
YBL051C	0.000178812
YBL054W	0
YBL055C	8.38501e-05
YBL056W	0.000148088
YBL057C	7.94553e-05
YBL058W	0.000257112
YBL059C-A	4.27271e-05
YBL064C	0.00410435
YBL068W	0.000313356
YBL069W	3.40534e-05
YBL075C	0.000282824
YBL076C	0.000651421
YBL079W	0.00019239
YBL085W	0
YBL086C	1.70211e-05
YBL090W	0.00010662
YBL091C	0.000265674
YBL092W	0.00100772
YBL093C	4.7805e-05
YBL098W	4.24745e-05
YBL099W	0.0100535
YBL103C	1.4986e-05
YBL104C	9.0906e-05
YBL105C	9.86028e-05
YBL107C	7.43967e-05
YBR003W	0.000224198
YBR006W	0.00020939
YBR011C	0.0026194
YBR015C	0.000149971
YBR016W	0.000143583
YBR017C	0.000197404
YBR024W	4.51475e-05
YBR025C	0.00173193
YBR026C	0.000703605
YBR029C	2.26747e-05
YBR031W	0.000233408
YBR034C	0.000107898
YBR035C	0.00036567
YBR039W	0.00102161
YBR042C	3.61862e-05
YBR046C	0.00072334
YBR049C	0.000287703
YBR052C	0.000100361
YBR053C	0.000414825
YBR054W	0.000152831
YBR056W	0.000259708
YBR058C	0.000297786
YBR058C-A	7.87978e-05
YBR069C	4.62655e-05
YBR072W	0.0115819
YBR074W	0
YBR077C	4.96103e-05
YBR078W	0.00157876
YBR079C	0.000474787
YBR080C	0.000167561
YBR081C	0.00117467
YBR082C	1.2011e-05
YBR084W	0.000243812
YBR085C-A	9.92705e-05
YBR086C	0.000522533
YBR087W	5.09132e-05
YBR088C	0.000339818
YBR089C-A	0.000457149
YBR091C	7.17163e-05
YBR092C	0.000424252
YBR094W	0.00011525
YBR095C	0.000116829
YBR096W	6.39033e-05
YBR101C	9.29343e-05
YBR104W	1.56031e-06
YBR106W	0.000175486
YBR108W	8.2509e-05
YBR109C	0.000214254
YBR111C	0.000392174
YBR111W-A	4.11173e-05
YBR112C	9.26879e-05
YBR115C	0.0014647
YBR117C	0.00229252
YBR121C	0.00170065
YBR122C	4.13925e-05
YBR125C	1.16349e-05
YBR126C	0.00235974
YBR127C	0.00191473
YBR131W	0.000369883
YBR135W	0.000116231
YBR137W	1.76906e-05
YBR139W	0.000601984
YBR142W	0.000166459
YBR143C	0.000416823
YBR145W	6.21196e-05
YBR146W	5.8793e-05
YBR149W	0.00202271
YBR151W	9.82621e-05
YBR154C	0.000295841
YBR155W	0.000105204
YBR159W	8.49204e-05
YBR160W	0.000204284
YBR162C	0.000235928
YBR164C	6.72797e-05
YBR166C	9.09771e-05
YBR167C	4.16573e-05
YBR169C	0.0009198
YBR170C	0.00018905
YBR171W	4.67376e-05
YBR172C	7.49426e-05
YBR173C	2.21196e-05
YBR176W	6.53442e-05
YBR177C	0.000115966
YBR185C	2.86721e-05
YBR188C	1.99892e-05
YBR189W	0.000183631
YBR191W	6.01704e-05
YBR196C	0.0047808
YBR198C	0.000155567
YBR199W	7.14787e-05
YBR200W	6.29747e-05
YBR204C	3.35388e-05
YBR205W	0.000178589
YBR212W	0.000155086
YBR214W	0.000230278
YBR218C	0.000295897
YBR221C	0.00277247
YBR222C	0.000475316
YBR227C	0.000197018
YBR229C	0.00017024
YBR230C	0.000508376
YBR231C	9.44072e-06
YBR233W	8.57581e-05
YBR233W-A	4.59114e-05
YBR234C	9.91056e-05
YBR236C	0.000130734
YBR238C	3.08592e-05
YBR244W	6.60776e-05
YBR245C	9.49766e-05
YBR246W	7.40149e-05
YBR247C	0.000113838
YBR248C	0.00118504
YBR249C	0.00122166
YBR251W	0.000104478
YBR252W	0.000169514
YBR253W	3.49159e-05
YBR256C	0.000176486
YBR258C	8.40177e-06
YBR260C	1.17865e-05
YBR261C	9.03287e-05
YBR262C	6.07775e-05
YBR263W	0.000870252
YBR265W	0.000120179
YBR267W	8.24166e-06
YBR269C	0.000323423
YBR272C	5.52906e-05
YBR273C	9.23645e-05
YBR278W	8.58282e-06
YBR281C	7.94102e-05
YBR283C	0.000154407
YBR286W	0.000681376
YCL001W	9.40074e-05
YCL005W-A	4.02358e-05
YCL008C	2.87287e-05
YCL009C	0.00158083
YCL011C	0.00012923
YCL017C	0.000741141
YCL024W	0
YCL026C-B	0.000121292
YCL028W	0.000614575
YCL029C	2.97317e-05
YCL030C	0.000316436
YCL031C	3.87757e-05
YCL033C	0.000133441
YCL034W	6.86454e-05
YCL035C	0.000361235
YCL037C	0.00025986
YCL040W	0.00685342
YCL043C	0.00185456
YCL044C	9.28809e-05
YCL045C	0.000190925
YCL050C	0.000438372
YCL054W	8.75535e-05
YCL057C-A	0.000130092
YCL057W	0.000263791
YCL059C	0.000135805
YCR002C	0.000286359
YCR004C	0.00153532
YCR005C	0.000172412
YCR009C	0.000175261
YCR012W	0.0194306
YCR017C	9.85649e-05
YCR020W-B	5.93409e-05
YCR028C-A	0.00139132
YCR030C	0.000346033
YCR031C	0
YCR034W	0.000130857
YCR035C	5.97761e-05
YCR036W	0.000122668
YCR046C	3.77378e-05
YCR047C	0
YCR048W	6.1189e-05
YCR051W	0.000122923
YCR052W	8.65447e-05
YCR053W	0.000973734
YCR057C	9.23809e-05
YCR060W	4.47763e-05
YCR068W	4.30998e-05
YCR071C	3.88305e-05
YCR072C	3.16661e-05
YCR073W-A	0.000356732
YCR075W-A	3.56427e-05
YCR076C	1.67791e-05
YCR077C	0.000237949
YCR083W	0.000936352
YCR084C	0.000339759
YCR086W	4.32996e-05
YCR087C-A	7.31122e-05
YCR088W	0.000972749
YCR090C	4.99386e-05
YCR093W	0.000215376
YCR098C	2.4414e-05
YDL002C	0
YDL004W	0.00104262
YDL006W	0
YDL007W	0.000417095
YDL012C	2.58793e-05
YDL014W	0.000203047
YDL015C	0.000108152
YDL019C	0.000222957
YDL022W	0.00149322
YDL029W	0.00084445
YDL031W	0.000172943
YDL040C	0.000201228
YDL043C	9.57581e-06
YDL047W	9.59513e-05
YDL051W	0.000321793
YDL052C	4.70554e-05
YDL053C	7.69075e-05
YDL055C	0.00329564
YDL058W	8.02559e-05
YDL060W	8.99128e-05
YDL061C	0.00022414
YDL063C	3.30227e-05
YDL064W	5.20081e-05
YDL065C	0.000176787
YDL066W	0.000977081
YDL072C	0.000289511
YDL074C	5.21655e-06
YDL075W	0.00057659
YDL077C	0
YDL078C	0.000764783
YDL081C	0.000457371
YDL082W	0.000164887
YDL084W	0.000882462
YDL085C-A	2.12567e-05
YDL086W	0.000340434
YDL092W	9.00592e-05
YDL095W	0.000256496
YDL097C	0.000697505
YDL098C	2.48296e-05
YDL099W	8.74305e-05
YDL100C	0.000383015
YDL103C	0.000401746
YDL110C	7.56625e-05
YDL111C	4.27691e-05
YDL112W	0.00010127
YDL113C	4.44947e-05
YDL116W	5.77177e-05
YDL120W	9.24984e-05
YDL121C	8.60949e-05
YDL122W	0.000257408
YDL124W	0.00154504
YDL125C	0.000670453
YDL126C	0.00351546
YDL128W	2.44805e-05
YDL130W	0.000182131
YDL130W-A	0.000914568
YDL131W	0.000665347
YDL132W	0.000241448
YDL134C	0.000134726
YDL135C	0.000302435
YDL137W	0.000271355
YDL140C	0.000523398
YDL143W	0.000348248
YDL144C	0.000159845
YDL145C	0.000660427
YDL147W	0.000382828
YDL150W	4.8336e-05
YDL153C	0.00010102
YDL157C	0
YDL160C	0.000686032
YDL161W	0.000126198
YDL164C	0.000125511
YDL165W	0.000140146
YDL166C	7.4007e-05
YDL167C	0
YDL168W	0.000431434
YDL171C	0.000213346
YDL173W	0.000116548
YDL174C	0.000434041
YDL178W	0.000395857
YDL181W	0.00110212
YDL182W	0.000310119
YDL185W	0.0024332
YDL189W	0
YDL190C	0.000928679
YDL192W	0.000228314
YDL195W	0.000664829
YDL198C	0.000112056
YDL199C	0.000283785
YDL201W	0.000110162
YDL202W	2.68718e-05
YDL203C	0
YDL204W	0.00014707
YDL205C	8.92972e-05
YDL208W	0.000104963
YDL211C	1.45419e-05
YDL212W	4.73518e-05
YDL213C	0.000180429
YDL215C	0.000931328
YDL217C	3.59923e-05
YDL219W	6.78412e-05
YDL223C	0.000878795
YDL224C	5.43713e-05
YDL225W	0.000180591
YDL226C	0.00016054
YDL229W	0.00300713
YDL235C	0.000155381
YDL236W	0.000131354
YDL237W	9.48436e-05
YDR001C	0.000849376
YDR002W	0.000221231
YDR005C	4.52733e-05
YDR007W	7.25109e-06
YDR011W	0.000108134
YDR012W	5.81527e-05
YDR016C	6.62422e-05
YDR017C	9.32001e-05
YDR019C	0.00016064
YDR023W	0.00121746
YDR028C	0.00041935
YDR031W	0.000137195
YDR032C	0.00208793
YDR033W	0.000342547
YDR035W	0.000842304
YDR036C	0.000492614
YDR037W	0.000633328
YDR041W	5.80392e-05
YDR044W	9.4542e-05
YDR050C	0.00462564
YDR051C	8.72875e-05
YDR054C	6.47473e-05
YDR055W	0.000551539
YDR060W	0.000145587
YDR062W	0.000130065
YDR063W	0.000264856
YDR064W	0.00171785
YDR068W	4.2481e-05
YDR070C	0.000561754
YDR071C	0.00101723
YDR074W	0.000689803
YDR076W	8.76911e-06
YDR083W	6.82084e-05
YDR084C	7.15454e-05
YDR086C	0.00073531
YDR087C	7.2604e-06
YDR091C	0.000286093
YDR092W	0.00010648
YDR098C	0.000313578
YDR099W	0.000541574
YDR101C	0.000445468
YDR116C	8.13175e-05
YDR117C	6.8688e-05
YDR119W	0
YDR120C	0.00014731
YDR121W	0.000137491
YDR127W	0.00103095
YDR129C	0.00103032
YDR135C	0.000153944
YDR138W	9.47364e-05
YDR141C	0.000102932
YDR143C	2.49837e-05
YDR145W	0.000162383
YDR148C	0.00185285
YDR150W	0.000275104
YDR152W	0.000100266
YDR153C	5.98034e-05
YDR155C	0.00314304
YDR156W	1.53331e-05
YDR158W	0.00094455
YDR165W	6.88198e-05
YDR167W	3.19166e-05
YDR168W	0.000564863
YDR169C	6.76392e-05
YDR170C	0.000232396
YDR172W	0.000362417
YDR174W	0.000349834
YDR175C	0.000165085
YDR176W	1.50025e-05
YDR177W	0.000223076
YDR178W	0.000872541
YDR182W	3.10252e-05
YDR183W	3.28976e-05
YDR188W	0.000329432
YDR189W	9.30662e-05
YDR190C	0.000488081
YDR194C	0.000135215
YDR201W	7.8955e-05
YDR211W	0.000249647
YDR212W	0.00041987
YDR214W	0.000261545
YDR221W	0.000145612
YDR224C	3.38156e-06
YDR226W	0.00169104
YDR227W	8.06577e-05
YDR231C	7.63276e-05
YDR232W	0.000133608
YDR233C	0.00212056
YDR234W	0.000124625
YDR235W	2.09053e-05
YDR236C	3.83075e-05
YDR238C	0.000576672
YDR239C	5.1387e-05
YDR243C	0
YDR246W	1.26515e-05
YDR248C	3.03157e-05
YDR257C	4.53331e-05
YDR258C	0.00121296
YDR262W	0.000136896
YDR264C	0.000110311
YDR266C	0
YDR267C	0
YDR268W	1.74955e-05
YDR272W	9.23653e-05
YDR280W	6.16393e-05
YDR287W	7.47768e-05
YDR289C	7.67072e-05
YDR292C	0.000111761
YDR293C	0.000222076
YDR294C	0.000150393
YDR296W	0.000141417
YDR298C	0.000621048
YDR299W	8.54522e-05
YDR300C	0.000124724
YDR303C	0
YDR304C	0.000465009
YDR312W	0
YDR320C	0.000146589
YDR321W	0.000113391
YDR322C-A	0.000286688
YDR322W	0.000186971
YDR324C	9.49418e-05
YDR328C	0.000410789
YDR330W	8.30601e-05
YDR333C	1.69993e-05
YDR337W	0.000102804
YDR341C	0.00147044
YDR346C	0.000321519
YDR347W	0.000149087
YDR348C	4.04159e-05
YDR353W	0.000304185
YDR354W	7.22804e-05
YDR356W	5.58607e-05
YDR358W	0.000206214
YDR361C	6.30071e-05
YDR363W-A	0.000164426
YDR365C	3.23471e-05
YDR367W	5.05465e-06
YDR368W	0.000923023
YDR376W	6.72425e-05
YDR377W	0.000759349
YDR378C	0.000209734
YDR380W	0.000360343
YDR381C-A	8.36264e-06
YDR381W	0.000629586
YDR382W	0.000353962
YDR384C	0.000851837
YDR388W	0.000253392
YDR389W	1.15138e-05
YDR390C	0.000121859
YDR394W	0.000258025
YDR395W	9.71914e-05
YDR397C	7.37851e-05
YDR398W	6.97189e-05
YDR399W	0.000139401
YDR404C	9.75188e-05
YDR405W	9.96761e-05
YDR408C	9.07629e-05
YDR411C	6.30525e-05
YDR416W	0
YDR422C	0
YDR425W	7.73103e-05
YDR427W	0.000407139
YDR428C	5.5423e-05
YDR429C	0.000475197
YDR430C	0.000350759
YDR432W	0.000694781
YDR434W	7.65892e-06
YDR441C	7.06723e-05
YDR449C	3.52485e-05
YDR452W	0.000192189
YDR453C	0.000318249
YDR454C	0.000712944
YDR457W	0.000133109
YDR461C-A	6.73378e-05
YDR462W	9.40627e-05
YDR469W	0.000108009
YDR470C	5.36424e-05
YDR472W	4.18136e-05
YDR477W	0.000383721
YDR481C	0.000208261
YDR483W	0.000174309
YDR486C	6.65714e-05
YDR487C	0.000380186
YDR496C	0.0001762
YDR500C	0.000186805
YDR502C	0.000417414
YDR508C	4.84114e-05
YDR510W	0.000587167
YDR513W	0.00131329
YDR515W	0.000122215
YDR516C	0.000575569
YDR517W	7.49819e-05
YDR518W	0.000326889
YDR519W	0.000389806
YDR524C	3.26473e-05
YDR525W-A	5.20003e-05
YDR529C	0.000784944
YDR531W	0.000150368
YDR533C	0.000922439
YEL002C	0.000425822
YEL007W	0.000145267
YEL012W	2.89371e-05
YEL013W	0.000292026
YEL015W	0.000106338
YEL018W	1.36191e-06
YEL020W-A	0.000201027
YEL021W	3.21525e-05
YEL024W	0.00074147
YEL026W	0.000185667
YEL030W	0.000313024
YEL031W	0.000393055
YEL032W	6.13432e-05
YEL034W	0.000342981
YEL037C	0.000243106
YEL038W	0.000142748
YEL040W	3.3453e-05
YEL042W	7.21262e-05
YEL044W	7.1616e-05
YEL046C	9.14257e-05
YEL047C	0.00100768
YEL050C	1.55477e-05
YEL051W	0.000342301
YEL052W	0.000121975
YEL055C	6.29466e-05
YEL056W	6.6643e-05
YEL058W	0.000305874
YEL060C	0.00205981
YEL066W	0.000433126
YEL071W	0.000145246
YER001W	9.61746e-06
YER002W	3.80868e-05
YER003C	0.00100087
YER004W	0.000233133
YER006W	0.000197047
YER007C-A	0.00027232
YER009W	0.00101186
YER010C	0.000137565
YER012W	0.000284443
YER014W	0.000500729
YER019C-A	3.05746e-05
YER019W	9.20123e-06
YER021W	0.000473832
YER023W	0.000433862
YER025W	0.000699526
YER029C	7.78773e-05
YER030W	8.1734e-05
YER031C	5.26099e-05
YER034W	1.26724e-05
YER036C	0.000500423
YER042W	0.000502137
YER043C	0.00209324
YER044C	0.000192263
YER048C	0.000358584
YER048W-A	0.000321151
YER049W	0.000203855
YER052C	0.000305698
YER055C	9.56606e-05
YER056C	0
YER057C	0.000420578
YER061C	2.662e-05
YER062C	0.000114424
YER063W	0.000401057
YER067W	0.000231109
YER068W	8.57934e-05
YER069W	0.000217003
YER070W	0.000115829
YER072W	0.000142382
YER073W	0.000434872
YER074W-A	7.47851e-06
YER078C	0
YER079W	7.57076e-05
YER080W	0.000809011
YER081W	0.000140254
YER082C	7.11791e-05
YER083C	4.84138e-05
YER086W	0.000556716
YER088C	1.33261e-05
YER089C	0.000156169
YER090W	0.00072939
YER091C	0.0010088
YER092W	3.83043e-05
YER094C	0.000277458
YER099C	0.000249461
YER100W	2.83353e-06
YER101C	0.000130409
YER103W	0.000212733
YER105C	3.69159e-05
YER110C	0.000870784
YER112W	0.000164417
YER114C	2.24651e-05
YER120W	0.000193741
YER122C	0.000218699
YER123W	0
YER125W	0.00225321
YER131W	1.37271e-05
YER133W	0.00024136
YER134C	8.6808e-05
YER136W	0.000985471
YER139C	5.22896e-05
YER143W	0.000147467
YER145C	6.05877e-06
YER146W	0.000166359
YER148W	5.5053e-05
YER151C	0.000204986
YER152C	0.000135683
YER155C	0.000142876
YER156C	0.000263344
YER159C	5.4647e-05
YER161C	5.52077e-06
YER163C	0.000113302
YER164W	4.86928e-05
YER165W	0.00130728
YER166W	5.87431e-05
YER168C	0.000961505
YER174C	1.85561e-05
YER175C	8.76332e-05
YER176W	0.000142331
YER177W	0.000880263
YER178W	0.00146294
YER182W	6.34942e-05
YFL001W	2.5289e-05
YFL002C	2.44493e-05
YFL004W	0.000173826
YFL005W	0.000423281
YFL007W	9.65612e-05
YFL008W	0.000160581
YFL010C	0.000120783
YFL014W	0.00637252
YFL016C	0.000209872
YFL017C	0.000196074
YFL017W-A	2.16647e-06
YFL018C	0.00116097
YFL022C	0.000622616
YFL023W	7.61436e-05
YFL028C	9.9187e-05
YFL034C-A	8.67675e-05
YFL037W	0.00185757
YFL038C	0.00060628
YFL039C	0.00750983
YFL041W	0.000208039
YFL044C	5.23698e-05
YFL045C	0.000907426
YFL047W	0
YFL048C	0.000196109
YFR001W	5.7328e-05
YFR002W	0.000111519
YFR003C	0.000102815
YFR004W	0.00055735
YFR006W	0.000333772
YFR009W	0.000300463
YFR010W	0.00027315
YFR011C	0.000115839
YFR013W	6.86479e-05
YFR014C	0.000224261
YFR016C	8.97384e-05
YFR024C-A	0.000268456
YFR025C	8.26354e-06
YFR028C	6.42037e-05
YFR030W	5.24003e-05
YFR033C	0.000214462
YFR034C	2.80191e-06
YFR037C	0.000269913
YFR040W	8.42556e-05
YFR041C	5.9726e-05
YFR044C	0.00254552
YFR047C	0.000227513
YFR049W	0
YFR050C	0.000255657
YFR051C	0.000358725
YFR052W	0.000211042
YFR053C	0.00681262
YGL001C	9.90628e-05
YGL005C	1.14932e-05
YGL008C	0.000572149
YGL009C	0.000444595
YGL011C	0.00032166
YGL014W	0.000102089
YGL016W	0
YGL018C	4.54023e-05
YGL019W	9.16713e-05
YGL020C	1.88794e-05
YGL022W	8.32444e-05
YGL023C	0
YGL025C	7.23763e-06
YGL026C	0.000871161
YGL027C	0.000199579
YGL028C	6.19399e-05
YGL030W	0.000978327
YGL031C	0.000105385
YGL035C	5.02138e-05
YGL037C	0.00103265
YGL038C	6.57727e-06
YGL039W	5.71321e-05
YGL040C	0.000366834
YGL043W	0.00011746
YGL048C	0.000472542
YGL049C	0.000115424
YGL050W	2.8303e-05
YGL054C	4.35021e-05
YGL055W	0.000183585
YGL056C	0.00020964
YGL061C	2.64051e-05
YGL062W	0.000563801
YGL063W	0
YGL066W	0.000341192
YGL067W	8.87703e-05
YGL068W	0.000392312
YGL070C	9.16582e-05
YGL073W	1.49134e-05
YGL076C	0.00224709
YGL078C	0.000279425
YGL082W	7.17215e-05
YGL084C	0.000134586
YGL087C	0.0001866
YGL092W	0.000112658
YGL097W	0.00016157
YGL099W	0.000185722
YGL100W	0.000149911
YGL101W	1.87561e-05
YGL103W	0.0012839
YGL105W	0.00130767
YGL106W	0.000481485
YGL108C	5.64318e-05
YGL111W	0.0001011
YGL112C	0.000130079
YGL115W	0.000169131
YGL117W	3.33657e-06
YGL119W	5.43545e-05
YGL120C	0.000142337
YGL122C	0.000115257
YGL123W	0.00160992
YGL125W	0.000126716
YGL129C	0.000194143
YGL130W	9.94288e-05
YGL137W	0.000575959
YGL141W	4.16315e-05
YGL145W	0.000141867
YGL147C	0.000115601
YGL148W	0.000377848
YGL150C	0.000125669
YGL153W	6.41786e-05
YGL157W	2.44459e-05
YGL164C	0.00431962
YGL167C	0.000189074
YGL171W	5.63176e-05
YGL173C	0.000300051
YGL174W	2.65306e-05
YGL181W	3.32331e-05
YGL184C	2.33927e-05
YGL185C	1.44196e-05
YGL187C	0.000564004
YGL189C	2.86952e-05
YGL190C	0.000107277
YGL191W	0.00013613
YGL195W	0.000636289
YGL196W	2.78088e-05
YGL198W	5.65467e-05
YGL200C	0.000209196
YGL201C	8.31753e-05
YGL202W	0.000990356
YGL206C	0.00116623
YGL207W	0.000366448
YGL210W	7.39913e-05
YGL213C	6.31496e-05
YGL220W	0.000101151
YGL221C	0.000180647
YGL226C-A	0
YGL228W	0.000244972
YGL231C	0.000106361
YGL232W	8.64337e-05
YGL234W	0.00115894
YGL238W	0.000140388
YGL242C	0.000157212
YGL244W	0.000210081
YGL245W	0.00162235
YGL246C	0.000122047
YGL248W	9.43958e-05
YGL252C	0.000172683
YGL253W	0.00451633
YGL255W	0
YGR001C	0.000162399
YGR005C	7.35309e-05
YGR008C	2.27081e-05
YGR009C	5.1872e-05
YGR012W	6.66293e-05
YGR017W	6.22222e-05
YGR019W	0.000632598
YGR020C	0.000247063
YGR028W	0
YGR029W	6.93807e-05
YGR031W	3.44369e-05
YGR034W	0.000389061
YGR037C	0.00064603
YGR043C	0.000940825
YGR048W	0.000281369
YGR054W	0.00019266
YGR055W	0
YGR061C	0.000731072
YGR063C	5.26458e-05
YGR070W	0
YGR076C	6.34914e-05
YGR078C	7.28651e-05
YGR080W	0.000289749
YGR081C	2.2838e-05
YGR082W	0.000295528
YGR083C	9.92803e-05
YGR084C	6.30653e-05
YGR086C	0.00303995
YGR087C	8.19592e-05
YGR090W	0.000113695
YGR092W	0
YGR094W	0.000687366
YGR095C	0.000127838
YGR098C	9.29914e-06
YGR103W	0.00013279
YGR104C	3.93572e-05
YGR106C	6.94763e-05
YGR111W	6.96287e-05
YGR116W	0.000635323
YGR117C	0.000130912
YGR119C	0.000228401
YGR120C	0
YGR123C	9.43949e-05
YGR124W	0.000435605
YGR128C	0.000109874
YGR129W	5.07826e-06
YGR130C	0.000319137
YGR132C	0.000779207
YGR135W	0.000479393
YGR136W	8.28905e-05
YGR145W	8.57108e-05
YGR148C	0.000169596
YGR152C	8.28344e-05
YGR155W	0.000969358
YGR156W	4.5123e-05
YGR157W	0.000106139
YGR158C	6.32081e-05
YGR159C	0.000166526
YGR162W	0.000348633
YGR163W	7.16263e-05
YGR167W	0.000254767
YGR169C-A	7.59851e-05
YGR173W	0.000281725
YGR175C	0.000271248
YGR177C	1.83452e-05
YGR178C	0.000138021
YGR180C	0.00312293
YGR181W	0.000181206
YGR185C	0.000169905
YGR186W	0.000109057
YGR187C	0.000120032
YGR189C	0.000171997
YGR192C	0.0027051
YGR193C	0.000143757
YGR194C	0.000213827
YGR195W	6.86904e-05
YGR197C	4.69707e-05
YGR198W	0.000169606
YGR199W	0.000286743
YGR200C	0.00025042
YGR202C	0
YGR203W	8.20292e-05
YGR204W	0.000908022
YGR205W	0.000461646
YGR207C	0.000234912
YGR208W	5.86296e-05
YGR209C	0.000643602
YGR210C	7.3271e-05
YGR211W	0.000574635
YGR215W	5.41263e-05
YGR218W	0.000282899
YGR220C	6.18355e-05
YGR229C	0.000159725
YGR231C	0.000667008
YGR232W	0.000164736
YGR233C	8.76313e-05
YGR234W	0.00110975
YGR235C	0.000116914
YGR240C	0.0012822
YGR244C	0.000678383
YGR248W	0.000339843
YGR250C	0.000196673
YGR253C	0.000349769
YGR254W	0.0151875
YGR261C	0.000102976
YGR262C	9.35052e-06
YGR264C	0.000385277
YGR266W	0.000230983
YGR267C	6.69298e-05
YGR268C	3.12599e-05
YGR270W	3.07776e-05
YGR271W	3.18992e-05
YGR275W	4.33244e-05
YGR276C	0.000196843
YGR277C	0.000102541
YGR279C	0.000403844
YGR280C	3.69268e-05
YGR282C	0.00223943
YGR284C	0.000107208
YGR285C	0.000639282
YHL001W	0.000303821
YHL002W	0.000111689
YHL007C	7.19909e-05
YHL009C	4.37609e-06
YHL011C	0.000288329
YHL014C	2.68077e-05
YHL015W	0.00216552
YHL021C	0.000581038
YHL025W	0
YHL030W	9.23013e-05
YHL031C	0.000110052
YHL033C	0.000716134
YHL034C	0.00134067
YHL039W	0.000104577
YHR001W	0.000197284
YHR001W-A	3.90716e-05
YHR003C	3.28716e-05
YHR005C-A	5.44687e-05
YHR007C	0.000204213
YHR008C	0.0019058
YHR009C	0.000139891
YHR010W	0.000131245
YHR012W	0.000172964
YHR019C	0.000693999
YHR020W	0.00056613
YHR023W	2.07777e-05
YHR024C	0.000131356
YHR025W	0.000563694
YHR027C	0.000413576
YHR028C	0.000191449
YHR029C	0.000129123
YHR030C	6.88419e-05
YHR034C	2.19248e-05
YHR037W	0.000400549
YHR038W	7.99645e-05
YHR039C	0.000356925
YHR039C-A	0.000390529
YHR041C	6.69828e-05
YHR042W	0.000677163
YHR046C	6.00612e-05
YHR047C	0.000298078
YHR049W	8.00785e-05
YHR051W	0.000451371
YHR052W	0.000115716
YHR056C	4.70456e-05
YHR057C	2.18548e-05
YHR058C	3.96368e-05
YHR060W	6.79056e-05
YHR062C	4.79357e-05
YHR063C	0.000143289
YHR064C	0.00107355
YHR065C	0.000174067
YHR066W	4.28706e-06
YHR068W	0.000517721
YHR069C	4.35239e-05
YHR070W	5.37647e-05
YHR072W-A	5.65631e-05
YHR073W	6.70236e-05
YHR074W	0.000202584
YHR076W	0.000126532
YHR077C	4.73242e-05
YHR081W	5.04261e-05
YHR085W	1.64881e-05
YHR087W	0.000550112
YHR088W	7.39105e-05
YHR089C	0.000113587
YHR098C	0.000158703
YHR104W	0.000480444
YHR106W	0.000119259
YHR107C	0.000322356
YHR108W	0.000102676
YHR110W	4.10098e-05
YHR111W	0.000181785
YHR112C	9.26033e-05
YHR113W	0.000254119
YHR114W	0.00015174
YHR117W	0.000119207
YHR118C	1.26418e-05
YHR121W	9.00153e-05
YHR122W	3.95724e-05
YHR123W	3.73216e-05
YHR127W	6.9204e-05
YHR128W	0.000251646
YHR132C	0.000228267
YHR132W-A	4.13189e-05
YHR135C	0.000123314
YHR137W	0.00135841
YHR138C	0.000181811
YHR143W-A	0.000173238
YHR144C	3.10083e-05
YHR146W	0.000273889
YHR148W	0.000112499
YHR152W	0
YHR158C	0.000153325
YHR161C	3.64442e-05
YHR162W	1.24754e-05
YHR163W	0.000194954
YHR167W	0.000121529
YHR169W	7.27764e-05
YHR170W	0.000285447
YHR174W	0.00510254
YHR179W	0.00199879
YHR183W	0.00105272
YHR187W	9.42005e-05
YHR188C	0.000310637
YHR190W	0.000238393
YHR191C	3.08618e-05
YHR193C	0.0012119
YHR196W	0.000165395
YHR198C	0.000152018
YHR199C	0.000221651
YHR200W	0.000323061
YHR201C	9.4829e-05
YHR202W	0.000101176
YHR208W	0.000716676
YHR216W	0.000256694
YIL005W	0.000142355
YIL007C	5.67083e-05
YIL009W	0
YIL010W	0.000220802
YIL014W	4.63538e-05
YIL021W	0.000225662
YIL022W	0.000420708
YIL030C	0.000186761
YIL033C	0.0010547
YIL034C	0.000371083
YIL035C	4.67489e-05
YIL036W	7.18598e-05
YIL038C	0.000116513
YIL041W	0.00122804
YIL043C	0.000247281
YIL044C	3.0218e-05
YIL048W	4.71203e-06
YIL051C	0.00113638
YIL053W	0.000225711
YIL062C	0.000536529
YIL063C	9.63108e-05
YIL064W	8.79798e-05
YIL065C	0.000121236
YIL070C	0.000184538
YIL074C	0.000165714
YIL075C	0.000642712
YIL076W	0.000144746
YIL078W	0.000915182
YIL083C	0.000143555
YIL084C	6.36729e-05
YIL091C	0.000121908
YIL093C	9.27817e-05
YIL094C	0.000794113
YIL095W	0
YIL103W	8.17258e-05
YIL105C	0.000114817
YIL108W	0.000281777
YIL109C	0.000293538
YIL110W	7.49824e-05
YIL111W	1.04514e-05
YIL115C	0.000160353
YIL116W	0.000256235
YIL118W	0.000107137
YIL121W	2.54827e-05
YIL123W	0.000171046
YIL124W	0.000112231
YIL125W	0.00150486
YIL126W	0.000147178
YIL131C	0
YIL133C	0.000429371
YIL135C	9.00859e-07
YIL136W	0.00165895
YIL137C	0.000224442
YIL138C	0.000109837
YIL142W	0.000598957
YIL145C	0.000168305
YIL155C	0.00148959
YIL161W	0
YIL162W	0.000718703
YIL169C	4.29254e-05
YIR001C	0.000147393
YIR003W	0.000235501
YIR004W	0.000109292
YIR006C	0.000292371
YIR012W	0.000185949
YIR022W	1.46106e-05
YIR026C	7.38258e-05
YIR030C	4.58662e-05
YIR035C	8.12348e-05
YIR036C	0.000224968
YIR037W	0.000813703
YIR038C	0.000256789
YJL001W	0.000354511
YJL005W	4.29029e-05
YJL008C	0.000547773
YJL010C	5.73653e-05
YJL011C	0.000106614
YJL012C	0.000233548
YJL014W	0.000480706
YJL020C	0.000904315
YJL024C	5.51145e-05
YJL026W	0.00114361
YJL031C	5.13025e-05
YJL033W	0.000112379
YJL034W	0.00120612
YJL036W	0.000243902
YJL039C	0.000133693
YJL041W	0.000324471
YJL042W	3.1731e-05
YJL050W	0.000176326
YJL052W	0.00655059
YJL053W	5.01407e-05
YJL055W	0.000276741
YJL060W	0.000186401
YJL062W-A	0.000102943
YJL063C	3.54581e-05
YJL066C	0.000504247
YJL068C	0.000419291
YJL069C	8.92919e-05
YJL074C	9.9101e-05
YJL076W	0.000290376
YJL079C	8.97607e-05
YJL080C	0.000710345
YJL081C	0.000136645
YJL082W	6.89782e-05
YJL088W	6.08554e-05
YJL101C	0.000155878
YJL104W	7.98808e-05
YJL109C	0.000282977
YJL111W	0.000442612
YJL112W	9.77727e-05
YJL115W	0.000210075
YJL117W	0.000147023
YJL121C	8.11607e-05
YJL123C	0.000729215
YJL124C	0.000115063
YJL125C	9.41082e-05
YJL128C	3.20817e-05
YJL130C	0.00126803
YJL136C	0.000658767
YJL140W	0.000144663
YJL145W	0.0001412
YJL148W	0.000281594
YJL153C	0.000797738
YJL154C	0.000163355
YJL159W	0.000993086
YJL164C	9.34132e-05
YJL165C	4.01627e-05
YJL167W	0.00133807
YJL168C	0.000386565
YJL171C	0.000273645
YJL172W	0.00177631
YJL173C	9.36896e-05
YJL174W	0.000181266
YJL176C	9.79656e-05
YJL177W	0.000550978
YJL178C	5.83709e-05
YJL179W	5.45259e-05
YJL183W	0.000136137
YJL184W	5.943e-05
YJL186W	0.000142948
YJL189W	4.49045e-05
YJL191W	0.000453354
YJL200C	0.000226694
YJL203W	0
YJL205C	2.54984e-05
YJL208C	0.000116736
YJL217W	0.000429538
YJL218W	1.51074e-05
YJR001W	5.85016e-05
YJR002W	0.000131878
YJR003C	0.000103941
YJR006W	7.66928e-05
YJR007W	0.000426869
YJR009C	0.000564494
YJR010C-A	6.36928e-05
YJR014W	0.000132465
YJR016C	0.00130487
YJR017C	0.000205632
YJR019C	0.000260298
YJR024C	0
YJR025C	0.000218912
YJR032W	6.11865e-05
YJR034W	8.19201e-06
YJR045C	0.00539355
YJR046W	2.79844e-05
YJR048W	0
YJR051W	0.000193271
YJR057W	0
YJR058C	4.87906e-05
YJR059W	0.000141073
YJR060W	0.00010192
YJR063W	0.000115505
YJR064W	0.000277308
YJR065C	0.000422427
YJR068W	0.00012778
YJR069C	0.000114578
YJR070C	0.000319479
YJR072C	0.000133626
YJR074W	8.52612e-05
YJR075W	0.000100923
YJR076C	0.00013535
YJR077C	0.00131524
YJR078W	6.20824e-06
YJR080C	0.000387226
YJR082C	1.4009e-05
YJR085C	5.18179e-05
YJR088C	6.24805e-05
YJR091C	3.53378e-05
YJR093C	2.68303e-05
YJR096W	0.000253
YJR099W	0.000105206
YJR101W	9.44041e-05
YJR103W	0.000268296
YJR104C	0.00700558
YJR105W	0.00150191
YJR109C	0.00033701
YJR111C	3.68768e-05
YJR112W	1.74139e-05
YJR113C	0.000113098
YJR117W	0.000264344
YJR118C	5.68041e-05
YJR121W	0.00882659
YJR123W	0.00214475
YJR125C	0.000233183
YJR131W	2.90897e-05
YJR132W	1.35969e-05
YJR133W	0
YJR135W-A	0.000274513
YJR137C	0.000121317
YJR139C	0.00124354
YJR143C	0.000169557
YJR144W	0.000288402
YJR148W	0.0037665
YKL002W	0.000110899
YKL003C	7.06572e-06
YKL006W	0.000315104
YKL007W	0.000188002
YKL009W	0.000236893
YKL010C	0
YKL013C	0.000247801
YKL016C	0.000823678
YKL018W	2.36908e-05
YKL019W	0.000124311
YKL021C	7.25845e-05
YKL024C	0.00023818
YKL025C	2.80619e-05
YKL027W	0.000160702
YKL028W	0
YKL029C	0.000138039
YKL033W-A	0.000194955
YKL035W	0.00224066
YKL040C	0.000209049
YKL042W	3.47e-05
YKL046C	0.00020148
YKL053C-A	0
YKL054C	0.000126766
YKL056C	0.00088132
YKL057C	5.82802e-05
YKL058W	5.75281e-05
YKL060C	0.00860253
YKL062W	9.20991e-06
YKL063C	3.5475e-05
YKL065C	0.000133535
YKL067W	0.00164805
YKL068W	0.000127425
YKL069W	2.52601e-05
YKL073W	0.000214117
YKL077W	0.000275818
YKL080W	0.000459515
YKL081W	0.000907352
YKL082C	0.000132669
YKL085W	0.00249643
YKL089W	0
YKL091C	8.4283e-05
YKL094W	0.000153151
YKL096W	0.000263915
YKL099C	4.77518e-05
YKL103C	0.0018659
YKL104C	0.000561631
YKL106W	5.07379e-05
YKL112W	0.000137116
YKL113C	6.90928e-05
YKL114C	0.000109672
YKL117W	0.000446214
YKL122C	0.000156007
YKL126W	6.97462e-05
YKL127W	0.000310273
YKL128C	4.55415e-05
YKL129C	0.000438046
YKL130C	3.83802e-05
YKL135C	1.43199e-05
YKL137W	9.19037e-05
YKL138C-A	1.3848e-05
YKL140W	0.000109857
YKL141W	0.000580152
YKL142W	0.000572864
YKL143W	7.28393e-05
YKL145W	0.000452196
YKL148C	0.00140671
YKL150W	0.000831917
YKL151C	0.0003169
YKL152C	0.0102309
YKL154W	3.51299e-05
YKL157W	0.000858595
YKL160W	7.23022e-05
YKL164C	0.00037122
YKL165C	0.00018344
YKL166C	4.77545e-05
YKL167C	1.31923e-05
YKL170W	2.82405e-05
YKL172W	5.22026e-05
YKL173W	6.38088e-05
YKL175W	4.93958e-05
YKL179C	0.00012273
YKL180W	0.000934999
YKL181W	0.000199437
YKL182W	0.00485382
YKL184W	2.04084e-05
YKL190W	0.000111234
YKL191W	0.000156641
YKL192C	0.000396331
YKL193C	0.000271636
YKL195W	0.000219031
YKL196C	0.00123157
YKL204W	0.000110815
YKL206C	8.82856e-05
YKL209C	0
YKL210W	0.00199529
YKL211C	0.000445956
YKL212W	0.000319404
YKL213C	0.000120981
YKL214C	8.73327e-05
YKL215C	0.000437801
YKL216W	0.000346965
YKR001C	0.000844542
YKR002W	7.316e-05
YKR003W	6.93847e-05
YKR006C	0.000155947
YKR008W	9.21107e-05
YKR013W	0.000168296
YKR014C	0.000398952
YKR016W	0.000399212
YKR018C	0.000674343
YKR023W	1.61907e-05
YKR025W	6.91349e-05
YKR026C	7.38959e-05
YKR028W	2.99785e-05
YKR029C	0.00017958
YKR035W-A	0.000162956
YKR036C	0
YKR042W	0.00023095
YKR043C	0.000229506
YKR046C	0.000117741
YKR048C	0.000571624
YKR049C	0.000276073
YKR054C	8.38406e-05
YKR057W	0.000299193
YKR062W	8.70512e-05
YKR066C	0.000739937
YKR068C	6.225e-05
YKR070W	0.000221722
YKR071C	4.57993e-05
YKR072C	0.000164949
YKR074W	0.00011447
YKR080W	0.000110934
YKR081C	0.000136102
YKR082W	0.000115391
YKR084C	0.000186352
YKR089C	3.9249e-05
YKR092C	7.33007e-05
YKR095W	0.000239582
YKR095W-A	5.4703e-05
YLL001W	0.000235741
YLL003W	0
YLL006W	2.96258e-05
YLL008W	0.000158747
YLL009C	6.95442e-05
YLL011W	8.41739e-05
YLL013C	0.000125685
YLL015W	8.13215e-05
YLL018C	0.00233929
YLL021W	0.000104443
YLL022C	3.92512e-05
YLL024C	0.00105655
YLL026W	0.00520079
YLL029W	0.000191569
YLL034C	7.52767e-05
YLL036C	0.000126988
YLL038C	4.43021e-05
YLL039C	0
YLL040C	9.06868e-05
YLL041C	0.000874196
YLL045C	0.00109758
YLL048C	0.000224402
YLL050C	0.00251138
YLL056C	0.000124675
YLL062C	2.61636e-05
YLR002C	2.61228e-05
YLR003C	8.71465e-05
YLR008C	0.000102406
YLR009W	0.000108002
YLR011W	1.48326e-05
YLR017W	0.000255907
YLR022C	3.89586e-05
YLR025W	0.000101293
YLR026C	4.75534e-05
YLR027C	0.000572502
YLR028C	0.000603614
YLR029C	0.00149583
YLR033W	9.79114e-05
YLR034C	1.2337e-05
YLR043C	0.000261333
YLR044C	0.0100273
YLR045C	0.000114553
YLR052W	4.15064e-05
YLR055C	0.000104734
YLR056W	0.000142891
YLR057W	2.30951e-05
YLR058C	0.00131715
YLR059C	0.000201029
YLR060W	0.000615392
YLR061W	0.000244676
YLR066W	0.000137186
YLR069C	0.000538217
YLR075W	0.00102828
YLR078C	4.10865e-05
YLR089C	0.000400342
YLR095C	6.69504e-05
YLR096W	3.21728e-05
YLR100W	8.21603e-05
YLR104W	4.38576e-05
YLR106C	0.00025896
YLR109W	0.00076387
YLR113W	8.39364e-05
YLR119W	3.73699e-05
YLR129W	7.6349e-05
YLR133W	0.000110422
YLR134W	0.00016351
YLR144C	9.40655e-05
YLR147C	0.000185374
YLR150W	0.00087489
YLR153C	0.00101273
YLR154C	2.02245e-05
YLR163C	0.000190101
YLR167W	0.00156798
YLR172C	0.000474164
YLR174W	0.00312854
YLR175W	0.000184928
YLR178C	0.000695181
YLR179C	0.000213617
YLR180W	7.40278e-05
YLR181C	6.13447e-05
YLR185W	0.000361733
YLR186W	8.61669e-05
YLR187W	3.54255e-05
YLR188W	4.56316e-05
YLR192C	0.000341717
YLR195C	6.17495e-05
YLR196W	0.000227453
YLR197W	0.000485692
YLR199C	9.74625e-05
YLR200W	0.0003442
YLR201C	0.000104793
YLR203C	0.000146224
YLR206W	0.000255757
YLR208W	0.000707701
YLR209C	0.000136668
YLR211C	0
YLR212C	6.50246e-05
YLR214W	0
YLR216C	0.000831695
YLR221C	0.000137276
YLR222C	0.000109645
YLR229C	0.000189419
YLR231C	7.26527e-05
YLR241W	6.8818e-05
YLR244C	0.000252359
YLR248W	0.000177047
YLR249W	0.00183232
YLR250W	0.000223731
YLR257W	0.000174235
YLR258W	0.000446933
YLR259C	0.00374619
YLR262C	0.000137271
YLR262C-A	5.12576e-05
YLR268W	7.43743e-05
YLR270W	0.000408377
YLR275W	1.18838e-05
YLR276C	0.000117178
YLR277C	0.000102402
YLR285W	5.34995e-05
YLR286C	0.000302855
YLR290C	5.42973e-05
YLR291C	0.000145502
YLR292C	0.000199567
YLR293C	0.00169251
YLR295C	6.5021e-05
YLR300W	0.000187913
YLR301W	0.00041931
YLR304C	0.00439981
YLR306W	3.28254e-05
YLR309C	0.000146436
YLR312W-A	5.79448e-05
YLR314C	0.000210751
YLR319C	5.73745e-05
YLR321C	0.000150114
YLR324W	0.000104463
YLR325C	0.0010713
YLR328W	8.58677e-05
YLR330W	0.000200335
YLR335W	0.000196978
YLR337C	0.00013663
YLR340W	0.00331282
YLR342W	0.000239076
YLR344W	0.000538018
YLR347C	0.000388721
YLR348C	0.000118566
YLR351C	0.000236132
YLR354C	0.00132901
YLR355C	0.00380325
YLR356W	8.04134e-05
YLR357W	4.19516e-05
YLR359W	0.000336729
YLR361C-A	0.000209871
YLR363W-A	1.30448e-05
YLR364W	3.8336e-05
YLR369W	0.000190187
YLR370C	0.000241302
YLR372W	0.000112822
YLR378C	0.000160205
YLR380W	0.00010151
YLR384C	0.000240673
YLR387C	0.000134175
YLR388W	0.00032463
YLR389C	0.000212072
YLR390W	0.000104189
YLR390W-A	0.000659201
YLR393W	1.45568e-05
YLR395C	5.49696e-05
YLR398C	0.000183401
YLR399C	8.93752e-05
YLR406C	0.000225891
YLR407W	8.07571e-05
YLR409C	0.000113098
YLR410W	0.000177901
YLR418C	7.89642e-05
YLR419W	5.26727e-05
YLR420W	0.000207959
YLR421C	0.00026255
YLR429W	0.000330665
YLR432W	0.000829377
YLR433C	9.58716e-05
YLR437C	1.45009e-05
YLR438C-A	9.30676e-05
YLR438W	0.00250048
YLR439W	0.000115388
YLR441C	0.00101175
YLR447C	0.000652692
YLR448W	0.00094351
YLR449W	0.000240963
YLR459W	9.98052e-05
YLR460C	0.000397054
YML001W	0.000400508
YML004C	0.000273976
YML008C	0.00107812
YML009C	0.000147968
YML010W	0.000558426
YML012W	4.90789e-05
YML013W	0.000142956
YML014W	4.58538e-05
YML017W	0.000116234
YML022W	0.000153502
YML025C	0.000129411
YML028W	0.00258249
YML030W	5.91062e-05
YML031W	7.66645e-05
YML034W	0.000104263
YML035C	0.000144756
YML036W	9.65677e-05
YML048W	0.000310821
YML052W	0.000116923
YML056C	0.000287731
YML057W	0.000135304
YML058W	1.51541e-05
YML063W	0.000961328
YML067C	5.10527e-05
YML069W	0.000245479
YML070W	0.000973672
YML072C	0.000412291
YML073C	0.00087833
YML074C	0.000999395
YML075C	0.000304934
YML078W	0.000443299
YML079W	0.00011875
YML081C-A	0.000170081
YML082W	0.00598871
YML085C	0.000927115
YML086C	0.000386771
YML092C	0.00102957
YML093W	0.000112662
YML094W	0.0001181
YML098W	2.74025e-05
YML100W	0.00119448
YML101C	2.33698e-05
YML103C	8.01996e-05
YML105C	0.000193433
YML106W	0.000124296
YML110C	0.000145522
YML112W	3.18415e-05
YML115C	0.000178197
YML120C	0.00063021
YML124C	0.000284269
YML125C	6.51942e-05
YML126C	0.00115236
YML127W	9.9945e-05
YML131W	0.000717357
YMR002W	0.000120845
YMR004W	9.37073e-05
YMR005W	4.61074e-05
YMR008C	0.000447657
YMR009W	0
YMR011W	2.38261e-05
YMR012W	0.000488287
YMR015C	0.000145226
YMR016C	2.99197e-05
YMR020W	5.08592e-05
YMR021C	5.67392e-05
YMR022W	3.50617e-05
YMR024W	0.000102043
YMR027W	0.000287785
YMR029C	5.70614e-05
YMR031C	0.000839667
YMR037C	0
YMR038C	0.000254663
YMR039C	0.00010576
YMR044W	3.59069e-05
YMR047C	0.000161801
YMR049C	0.000466729
YMR054W	0.000112652
YMR058W	0.000154904
YMR061W	2.5982e-05
YMR062C	0.000620511
YMR067C	0.000539056
YMR070W	0
YMR072W	0.000758939
YMR073C	2.87913e-05
YMR079W	0.000409774
YMR080C	0.000129294
YMR083W	0.00112488
YMR086W	0.000106692
YMR091C	0.000168188
YMR092C	0.00086063
YMR093W	0.000100668
YMR096W	0.000243496
YMR099C	0.00138151
YMR102C	3.10957e-05
YMR105C	0.00205681
YMR106C	0
YMR108W	0.000838538
YMR109W	0.000206794
YMR110C	0.000701692
YMR112C	4.8402e-05
YMR116C	0.00365775
YMR120C	0.000212572
YMR124W	0.000109733
YMR125W	0.000261407
YMR128W	5.39616e-05
YMR129W	0.000136674
YMR130W	7.54204e-06
YMR131C	0.000142797
YMR135C	1.84342e-05
YMR140W	4.80902e-05
YMR142C	0.00138697
YMR145C	0.000501996
YMR146C	0.000406166
YMR149W	0.000113316
YMR152W	0.000123752
YMR153W	3.54639e-05
YMR157C	4.45483e-05
YMR158W	7.64092e-05
YMR159C	0
YMR161W	4.16703e-05
YMR163C	4.05828e-05
YMR170C	0.000485386
YMR173W	0.000172311
YMR174C	0.0009704
YMR178W	6.24459e-05
YMR183C	0.000271593
YMR184W	2.92739e-05
YMR186W	0.000984091
YMR189W	0.000146609
YMR193W	7.43022e-05
YMR194W	0.000281035
YMR196W	0.000862781
YMR197C	0
YMR200W	5.67605e-05
YMR202W	0.000140343
YMR203W	0.000592159
YMR205C	0.00139021
YMR208W	0.000159031
YMR211W	0.00011642
YMR212C	5.78781e-05
YMR214W	0.000131655
YMR215W	0.000208534
YMR217W	0.000702097
YMR220W	8.57427e-05
YMR222C	1.89784e-05
YMR226C	0.00050182
YMR228W	2.07713e-05
YMR229C	0.000496227
YMR235C	0.000268343
YMR236W	6.83766e-05
YMR237W	0.000237367
YMR238W	0.000109318
YMR241W	0.000293922
YMR243C	0.000177425
YMR246W	0.00055547
YMR247C	4.17517e-05
YMR250W	0.000493648
YMR255W	3.48997e-05
YMR256C	3.64082e-05
YMR260C	0.000163108
YMR261C	0.000280349
YMR263W	2.46707e-05
YMR264W	0.000139764
YMR266W	0.000220708
YMR267W	4.00096e-05
YMR269W	1.35557e-05
YMR275C	8.84997e-06
YMR276W	0.000295983
YMR278W	0.000210335
YMR281W	5.63899e-05
YMR288W	0.000128753
YMR290C	0.000244088
YMR296C	0.000178878
YMR297W	0.000422264
YMR298W	0.000488802
YMR300C	0.000340899
YMR302C	0.000191436
YMR305C	8.92437e-05
YMR307W	0.000863051
YMR308C	0.000154258
YMR309C	0.000584505
YMR310C	9.21332e-05
YMR311C	0.000112335
YMR312W	1.61977e-05
YMR314W	0.000344927
YMR315W	0.00086302
YMR318C	0.000656886
YNL001W	2.31973e-05
YNL002C	8.24996e-05
YNL004W	0.000149631
YNL005C	7.2738e-05
YNL007C	0.000610865
YNL010W	0.00039148
YNL015W	0.0006225
YNL016W	0.00039322
YNL021W	0.000140317
YNL022C	1.56276e-05
YNL026W	0.000158774
YNL035C	3.13851e-05
YNL036W	0.000126319
YNL037C	0.000944112
YNL044W	0.00013381
YNL045W	0.00070963
YNL048W	6.22536e-05
YNL052W	3.31248e-05
YNL055C	0.00660627
YNL058C	0
YNL059C	7.15449e-05
YNL061W	0.000256972
YNL062C	0.000116213
YNL064C	0.000708324
YNL067W	0.000156951
YNL069C	0.000703473
YNL070W	4.61509e-05
YNL071W	0.00111683
YNL075W	0.000117247
YNL079C	0.000354664
YNL081C	0
YNL084C	0.000121452
YNL085W	5.82263e-05
YNL086W	4.57056e-06
YNL087W	5.29538e-05
YNL088W	0.000179482
YNL096C	0.00103612
YNL098C	0.000396993
YNL099C	0
YNL102W	0.000112892
YNL104C	0.00231026
YNL108C	6.66859e-05
YNL111C	0.000121689
YNL112W	0.000248907
YNL113W	0.000142076
YNL116W	0.000334081
YNL117W	0.000207504
YNL118C	0.000116109
YNL121C	0.00071672
YNL123W	0.000900085
YNL129W	1.68279e-05
YNL130C	0.000169322
YNL130C-A	6.1913e-06
YNL131W	0.000469091
YNL132W	0.000327544
YNL134C	0.00333918
YNL135C	0.00397992
YNL137C	3.16341e-05
YNL138W	0.000386262
YNL139C	0.000110615
YNL147W	0.000159163
YNL148C	2.75407e-05
YNL149C	5.75992e-05
YNL151C	1.04128e-05
YNL153C	7.58939e-05
YNL154C	0.000138006
YNL156C	0.000109309
YNL157W	4.57183e-05
YNL160W	0.0013583
YNL163C	9.65933e-05
YNL166C	6.36294e-05
YNL168C	0.000235292
YNL173C	0.000257691
YNL175C	0.000137757
YNL178W	0.00207699
YNL180C	0.000169087
YNL181W	4.61997e-05
YNL182C	7.39858e-05
YNL185C	6.33191e-05
YNL189W	0.000435843
YNL192W	2.73439e-05
YNL197C	0.000208323
YNL199C	3.97795e-05
YNL200C	0.000245289
YNL206C	0
YNL207W	0.000115066
YNL208W	0.00178707
YNL209W	0.0039278
YNL212W	0.000196482
YNL215W	2.49609e-05
YNL216W	0.000173818
YNL219C	0.000423282
YNL220W	0.000534288
YNL229C	9.96584e-05
YNL231C	8.99623e-05
YNL232W	7.19822e-05
YNL239W	0.000517211
YNL241C	0.00067929
YNL243W	0.000448574
YNL244C	0.000429932
YNL246W	8.95186e-05
YNL247W	0.000321452
YNL248C	0.000128449
YNL250W	0.000247387
YNL251C	8.49518e-05
YNL252C	1.92247e-05
YNL255C	0.000327265
YNL260C	7.99241e-06
YNL264C	2.31584e-05
YNL271C	2.84004e-05
YNL274C	0.00133773
YNL281W	0.000188575
YNL287W	0.000522376
YNL288W	1.81927e-05
YNL290W	5.62976e-05
YNL292W	7.49977e-05
YNL306W	3.22199e-05
YNL307C	0.000119569
YNL308C	0.000154809
YNL312W	0.000149339
YNL313C	0.00015015
YNL315C	0.000199829
YNL316C	4.05781e-05
YNL320W	1.58058e-05
YNR001C	0.00512452
YNR003C	2.68172e-05
YNR008W	7.23542e-05
YNR013C	3.11486e-05
YNR016C	0.00632427
YNR017W	6.82601e-05
YNR018W	7.98724e-05
YNR019W	0.000119415
YNR021W	9.35284e-05
YNR026C	0.000119506
YNR029C	0.000133075
YNR030W	3.73359e-05
YNR032C-A	5.73857e-05
YNR033W	5.19239e-06
YNR034W	0.000200074
YNR035C	0.000525284
YNR036C	7.18875e-05
YNR037C	0.000101367
YNR043W	0.000661869
YNR046W	8.4368e-05
YNR048W	7.30608e-05
YNR050C	0.000236069
YNR051C	7.0505e-05
YNR052C	0.000126628
YNR053C	7.13694e-05
YNR067C	0.000143842
YNR074C	1.77369e-05
YOL004W	0.000299563
YOL005C	4.84941e-05
YOL008W	1.84233e-05
YOL016C	0.000151726
YOL021C	0.000110751
YOL022C	0.000119368
YOL027C	0.00034288
YOL030W	0.000269097
YOL031C	5.29599e-05
YOL032W	4.17239e-05
YOL033W	3.36015e-05
YOL038W	0.000709838
YOL039W	0.000658807
YOL040C	0.00279561
YOL041C	0.000191258
YOL049W	0.000180864
YOL052C	6.31561e-05
YOL057W	0.000212953
YOL058W	0.000688782
YOL059W	0.000314514
YOL061W	0.000216813
[truncated: 348 more rows]
