# Supplementary material for: Environment-specificity and universality of the microbial growth law
Source: Commun Biol. 2022 Aug 31;5:891. doi: 10.1038/s42003-022-03815-w (PMC9433384; doi:10.1038/s42003-022-03815-w)
Supplement: Supplementary file 6 — Supplementary Data 3 [file 42003_2022_3815_MOESM6_ESM.xlsx]

## Sheet: WT_glu
ORF	Xi
YPR204W	0
YPR203W	0
YPR202W	0
YPR201W	9.00898e-07
YPR200C	5.14799e-07
YPR199C	1.14543e-05
YPR198W	2.38095e-05
YPR196W	2.1879e-06
YPR195C	5.14799e-07
YPR194C	1.22265e-06
YPR193C	4.50449e-07
YPR192W	6.43499e-07
YPR191W	9.94205e-05
YPR190C	6.49934e-05
YPR189W	9.42082e-05
YPR188C	5.27025e-05
YPR187W	0.000180051
YPR186C	1.19047e-05
YPR185W	1.62805e-05
YPR184W	4.89059e-06
YPR183W	0.000353281
YPR182W	3.28828e-05
YPR181C	0.000384426
YPR180W	4.58815e-05
YPR179C	1.9305e-05
YPR178W	1.76319e-05
YPR176C	3.68725e-05
YPR175W	3.05662e-05
YPR174C	2.32303e-05
YPR173C	8.08878e-05
YPR172W	4.22135e-05
YPR171W	3.14671e-05
YPR170W-B	0.000175739
YPR169W	6.91118e-05
YPR168W	1.20334e-05
YPR167C	1.53153e-05
YPR166C	3.2561e-05
YPR165W	0.000360617
YPR164W	2.58043e-05
YPR163C	0.000938865
YPR162C	1.9305e-05
YPR161C	5.35391e-05
YPR160W	9.00898e-06
YPR159C-A	0
YPR159W	0.000161261
YPR158C-C	0
YPR158C-D	5.14799e-07
YPR158W-A	0
YPR158W-B	0
YPR158W	2.14929e-05
YPR157W	3.66794e-06
YPR156C	4.27927e-05
YPR155C	1.51222e-05
YPR154W	5.10294e-05
YPR153W	3.08879e-06
YPR152C	1.71814e-05
YPR151C	6.43499e-07
YPR149W	0.000345816
YPR148C	9.7297e-05
YPR147C	3.22393e-05
YPR145C-A	8.36548e-07
YPR145W	0.000887256
YPR144C	7.70911e-05
YPR143W	6.93692e-05
YPR141C	2.14929e-05
YPR140W	1.22265e-05
YPR139C	3.24323e-05
YPR138C	9.71683e-06
YPR137C-A	0
YPR137C-B	0
YPR137W	8.77089e-05
YPR135W	4.77476e-05
YPR134W	6.82109e-06
YPR133W-A	7.93434e-05
YPR133C	0.000118468
YPR132W	0.00133217
YPR131C	3.2368e-05
YPR129W	0.000138288
YPR128C	4.3951e-05
YPR127W	2.56112e-05
YPR125W	5.11581e-05
YPR124W	9.20203e-05
YPR122W	2.52895e-05
YPR121W	7.07849e-07
YPR120C	1.70527e-05
YPR119W	5.29599e-05
YPR118W	0.000173165
YPR117W	4.37579e-06
YPR116W	6.04889e-06
YPR115W	1.86615e-05
YPR114W	5.00642e-05
YPR113W	0.000155791
YPR112C	0.000181274
YPR111W	1.73745e-05
YPR110C	0.000309716
YPR109W	8.23678e-06
YPR108W-A	0
YPR108W	0.000227284
YPR107C	1.99485e-05
YPR106W	2.52251e-05
YPR105C	3.56498e-05
YPR104C	3.61003e-05
YPR103W	0.000245752
YPR102C	0.000767501
YPR101W	1.71171e-05
YPR100W	3.93178e-05
YPR098C	2.87e-05
YPR097W	6.68595e-05
YPR096C	2.57399e-07
YPR095C	1.70527e-05
YPR094W	1.96911e-05
YPR093C	7.40023e-06
YPR091C	2.34234e-05
YPR089W	4.45301e-05
YPR088C	0.000244529
YPR086W	8.64219e-05
YPR085C	5.08364e-06
YPR084W	8.36548e-06
YPR083W	9.39508e-06
YPR082C	2.02059e-05
YPR081C	1.28056e-05
YPR080W	0.00113577
YPR079W	1.39639e-05
YPR078C	6.43499e-07
YPR075C	3.52637e-05
YPR074C	0.00198159
YPR073C	8.10165e-05
YPR072W	0.000108301
YPR071W	6.24194e-06
YPR070W	2.07207e-05
YPR069C	0.000664798
YPR068C	6.75674e-06
YPR067W	1.12612e-05
YPR066W	7.33588e-06
YPR065W	5.70783e-05
YPR064W	0
YPR063C	0.000109781
YPR062W	0.000278378
YPR061C	5.08364e-06
YPR060C	8.50062e-05
YPR058W	6.41568e-05
YPR057W	1.435e-05
YPR056W	2.83783e-05
YPR055W	3.72586e-05
YPR054W	6.43499e-07
YPR053C	3.21749e-07
YPR052C	5.69496e-05
YPR051W	4.0283e-05
YPR049C	1.31274e-05
YPR048W	3.98326e-05
YPR047W	8.23678e-06
YPR046W	8.94463e-06
YPR045C	4.77476e-05
YPR043W	0.00186299
YPR042C	4.27927e-05
YPR041W	0.000488802
YPR040W	2.59973e-05
YPR037C	2.42599e-05
YPR036W-A	0.000473293
YPR036W	0.00053005
YPR035W	0.00131119
YPR034W	6.35133e-05
YPR033C	0.000642662
YPR032W	3.77734e-05
YPR031W	1.10038e-05
YPR030W	1.35135e-06
YPR029C	6.3642e-05
YPR028W	0.00032117
YPR027C	7.07849e-07
YPR026W	5.27669e-06
YPR025C	2.17503e-05
YPR024W	8.86098e-05
YPR023C	5.72714e-05
YPR022C	3.03731e-05
YPR021C	1.13256e-05
YPR020W	3.84169e-05
YPR019W	7.12353e-05
YPR018W	3.16601e-05
YPR017C	1.76319e-05
YPR016C	0.000250578
YPR015C	1.6731e-06
YPR014C	6.43499e-08
YPR013C	6.62804e-06
YPR011C	9.78118e-06
YPR010C-A	2.90218e-05
YPR010C	0.00058996
YPR009W	1.22265e-05
YPR008W	3.17245e-05
YPR007C	2.57399e-07
YPR006C	1.35778e-05
YPR005C	2.12355e-06
YPR004C	9.0669e-05
YPR003C	1.3063e-05
YPR002W	3.2368e-05
YPR001W	2.0592e-06
YPL001W	2.71556e-05
YPL002C	1.24195e-05
YPL003W	1.04247e-05
YPL004C	0.0002722
YPL005W	3.53924e-06
YPL006W	4.24066e-05
YPL007C	1.84041e-05
YPL008W	7.40023e-06
YPL009C	0.000133269
YPL010W	0.000154954
YPL011C	2.11711e-05
YPL012W	0.000199292
YPL013C	3.07592e-05
YPL014W	9.45943e-06
YPL015C	2.53538e-05
YPL016W	6.20976e-05
YPL017C	3.86099e-06
YPL018W	2.92148e-05
YPL019C	0.000942983
YPL020C	2.13642e-05
YPL021W	2.57399e-07
YPL022W	1.75032e-05
YPL023C	6.02958e-05
YPL024W	9.84553e-06
YPL026C	2.21364e-05
YPL027W	0
YPL028W	0.000686098
YPL029W	6.75674e-06
YPL030W	5.592e-05
YPL031C	5.77218e-05
YPL032C	9.71683e-05
YPL033C	3.21749e-07
YPL034W	2.1879e-06
YPL036W	3.34619e-06
YPL037C	0.00143912
YPL038W	1.47361e-05
YPL038W-A	2.57399e-07
YPL039W	1.03603e-05
YPL040C	8.42983e-06
YPL041C	6.82109e-06
YPL042C	1.52509e-05
YPL043W	0.000196524
YPL045W	1.98198e-05
YPL046C	9.78118e-06
YPL047W	9.20203e-06
YPL048W	0.000637385
YPL049C	8.91246e-05
YPL050C	6.40281e-05
YPL051W	1.46074e-05
YPL052W	9.07333e-06
YPL053C	6.96909e-05
YPL054W	1.09395e-06
YPL055C	3.47489e-05
YPL056C	7.07849e-07
YPL057C	2.12355e-05
YPL058C	1.8211e-05
YPL059W	7.27797e-05
YPL060C-A	5.79149e-07
YPL060W	4.95494e-06
YPL061W	0.00271807
YPL062W	6.43499e-08
YPL063W	0.000130115
YPL064C	1.57657e-05
YPL065W	1.52509e-05
YPL066W	9.78118e-06
YPL067C	1.8018e-05
YPL068C	1.16473e-05
YPL069C	1.26769e-05
YPL070W	1.60875e-05
YPL071C	5.92019e-06
YPL072W	3.66794e-06
YPL074W	2.11711e-05
YPL075W	1.6731e-05
YPL076W	6.56369e-06
YPL077C	7.78633e-06
YPL078C	0.000113063
YPL079W	0.00102857
YPL080C	1.287e-07
YPL081W	0.000309137
YPL082C	7.44528e-05
YPL083C	1.28056e-05
YPL084W	6.46073e-05
YPL085W	0.000219626
YPL086C	0.000116795
YPL087W	2.54825e-05
YPL088W	3.47489e-06
YPL089C	1.65379e-05
YPL090C	0.000378184
YPL091W	0.000326833
YPL092W	2.39381e-05
YPL093W	0.000247554
YPL094C	0.000127541
YPL095C	8.88028e-06
YPL096W	2.38095e-05
YPL096C-A	7.20718e-06
YPL097W	1.0296e-05
YPL098C	9.453e-05
YPL099C	1.81467e-05
YPL100W	2.54825e-05
YPL101W	5.67566e-05
YPL103C	1.12612e-05
YPL104W	1.26769e-05
YPL105C	7.42597e-05
YPL106C	0.00319034
YPL107W	1.08751e-05
YPL108W	1.60875e-05
YPL109C	4.76189e-06
YPL110C	4.96137e-05
YPL111W	0.000331659
YPL112C	5.25738e-05
YPL113C	4.63319e-06
YPL115C	3.42985e-05
YPL116W	3.33332e-05
YPL117C	0.000160682
YPL118W	5.02572e-05
YPL119C	6.43499e-06
YPL119C-A	2.57399e-07
YPL120W	1.29987e-05
YPL121C	1.9305e-07
YPL122C	2.76704e-05
YPL123C	1.01673e-05
YPL124W	9.58813e-06
YPL125W	5.27025e-05
YPL126W	0.000175804
YPL127C	0.000144465
YPL128C	3.85456e-05
YPL129W	0.000121557
YPL130W	3.21749e-07
YPL131W	0.0052967
YPL132W	1.01673e-05
YPL133C	9.97423e-06
YPL134C	1.32561e-05
YPL135W	0.000133204
YPL137C	6.86613e-05
YPL138C	1.42213e-05
YPL139C	3.66794e-05
YPL140C	1.33204e-05
YPL141C	2.38095e-05
YPL143W	0.00141505
YPL144W	1.84684e-05
YPL145C	0.000252702
YPL146C	8.70654e-05
YPL147W	2.96009e-06
YPL148C	1.9305e-06
YPL149W	6.04889e-06
YPL150W	1.51866e-05
YPL151C	1.24839e-05
YPL152W	2.47103e-05
YPL152W-A	6.43499e-08
YPL153C	1.61518e-05
YPL154C	0.00033803
YPL155C	2.25868e-05
YPL156C	4.95494e-06
YPL157W	2.41312e-05
YPL158C	5.34747e-05
YPL159C	1.78893e-05
YPL160W	0.00105707
YPL161C	1.92406e-05
YPL162C	1.71814e-05
YPL163C	8.0566e-05
YPL164C	4.37579e-06
YPL165C	3.86099e-07
YPL166W	4.50449e-06
YPL167C	2.76704e-06
YPL168W	7.40023e-06
YPL169C	9.20847e-05
YPL170W	4.2664e-05
YPL171C	1.35135e-06
YPL172C	1.1776e-05
YPL173W	2.49677e-05
YPL174C	5.34104e-06
YPL175W	1.35778e-05
YPL176C	4.35649e-05
YPL177C	4.65893e-05
YPL178W	8.30113e-05
YPL179W	4.50449e-05
YPL180W	3.55211e-05
YPL181W	4.95494e-05
YPL183C	8.37835e-05
YPL183W-A	1.95624e-05
YPL184C	9.76831e-05
YPL186C	1.5444e-06
YPL187W	1.9305e-07
YPL188W	4.11196e-05
YPL189W	1.287e-06
YPL189C-A	1.287e-05
YPL190C	0.000147426
YPL191C	8.04373e-06
YPL192C	1.287e-07
YPL193W	1.9498e-05
YPL194W	8.88028e-06
YPL195W	6.9884e-05
YPL196W	1.83397e-05
YPL198W	0.000128828
YPL199C	9.88414e-05
YPL200W	0
YPL201C	1.287e-07
YPL202C	2.68982e-05
YPL203W	2.29729e-05
YPL204W	7.72198e-05
YPL206C	8.5521e-05
YPL207W	5.46974e-05
YPL208W	3.00514e-05
YPL209C	6.43499e-06
YPL210C	0.00013803
YPL211W	0.000154568
YPL212C	0.00011924
YPL213W	2.28442e-05
YPL214C	1.44144e-05
YPL215W	3.21106e-05
YPL216W	7.52893e-06
YPL217C	0.000174967
YPL218W	0.000367373
YPL219W	1.31274e-05
YPL220W	0.000253152
YPL221W	4.31788e-05
YPL222W	1.46074e-05
YPL223C	2.50964e-06
YPL224C	1.89832e-05
YPL225W	0.000226512
YPL226W	0.000542148
YPL227C	3.86743e-05
YPL228W	6.19689e-05
YPL229W	7.46458e-06
YPL230W	1.35135e-06
YPL231W	0.00267193
YPL232W	9.70396e-05
YPL233W	1.91119e-05
YPL234C	0.000237966
YPL235W	0.000186872
YPL236C	6.56369e-06
YPL237W	0.000456691
YPL239W	0.000120463
YPL240C	0.000855017
YPL241C	1.64736e-05
YPL242C	4.40153e-05
YPL243W	0.000141763
YPL244C	2.03989e-05
YPL245W	4.65893e-05
YPL246C	6.13898e-05
YPL247C	1.48648e-05
YPL248C	1.35135e-06
YPL249C	5.21877e-05
YPL249C-A	0.00135881
YPL250C	4.74902e-05
YPL252C	6.31272e-05
YPL253C	1.5444e-05
YPL254W	3.13384e-05
YPL255W	8.30113e-06
YPL256C	5.82366e-05
YPL257W	3.28184e-06
YPL257W-A	0
YPL257W-B	0
YPL258C	6.43499e-07
YPL259C	3.21106e-05
YPL260W	0.000107979
YPL261C	7.07849e-07
YPL262W	0.000334362
YPL263C	0.000152831
YPL264C	3.47489e-06
YPL265W	0.000264414
YPL266W	0.000124067
YPL267W	1.79536e-05
YPL268W	1.06177e-05
YPL269W	6.56369e-06
YPL270W	2.4646e-05
YPL271W	7.73485e-05
YPL272C	4.50449e-07
YPL273W	0.000140411
YPL274W	0.000267631
YPL275W	6.43499e-08
YPL276W	6.43499e-08
YPL277C	7.07849e-07
YPL278C	0
YPL279C	7.07849e-07
YPL280W	1.287e-07
YPL281C	7.72198e-07
YPL282C	0
YPL283C	0
YOR396W	0
YOR394C-A	0
YOR394W	0
YOR393W	0
YOR391C	0
YOR390W	5.14799e-07
YOR389W	1.99485e-06
YOR388C	0
YOR387C	1.287e-07
YOR386W	7.52893e-06
YOR385W	1.14543e-05
YOR384W	7.07849e-07
YOR383C	5.66279e-06
YOR382W	2.20077e-05
YOR381W-A	0
YOR381W	7.07849e-07
YOR380W	3.92534e-06
YOR378W	3.66794e-06
YOR377W	3.11453e-05
YOR376W-A	1.287e-07
YOR376W	6.43499e-08
YOR375C	0.000964604
YOR374W	7.74772e-05
YOR373W	3.70012e-05
YOR372C	3.37193e-05
YOR371C	2.20077e-05
YOR370C	7.17501e-05
YOR369C	0.00397116
YOR368W	1.12612e-05
YOR367W	3.08236e-05
YOR365C	1.4157e-06
YOR363C	8.42983e-06
YOR362C	0.00023507
YOR361C	0.000597489
YOR360C	3.47489e-05
YOR359W	3.01157e-05
YOR358W	8.10808e-06
YOR357C	4.37579e-05
YOR356W	6.70526e-05
YOR355W	7.92147e-05
YOR354C	3.08236e-05
YOR353C	2.50321e-05
YOR352W	1.53153e-05
YOR351C	2.57399e-07
YOR350C	7.59328e-06
YOR349W	9.33073e-06
YOR348C	8.36548e-07
YOR347C	2.03989e-05
YOR346W	3.44272e-05
YOR344C	5.56626e-05
YOR343W-A	0
YOR343W-B	1.9305e-07
YOR343C	6.43499e-08
YOR342C	2.75417e-05
YOR341W	0.000518016
YOR340C	0.000184234
YOR339C	1.09395e-06
YOR338W	1.48005e-06
YOR337W	2.20077e-05
YOR336W	4.8005e-05
YOR335C	0.00114369
YOR334W	4.95494e-06
YOR332W	0.000937964
YOR330C	2.76704e-05
YOR329C	2.65765e-05
YOR328W	1.48005e-06
YOR327C	0.000101351
YOR326W	0.000208107
YOR324C	1.287e-05
YOR323C	0.000542405
YOR322C	3.46202e-05
YOR321W	2.93435e-05
YOR320C	2.92792e-05
YOR319W	1.16473e-05
YOR317W	0.000210488
YOR316C-A	1.9305e-07
YOR316C	3.88673e-05
YOR315W	7.34875e-05
YOR314W	1.9305e-07
YOR313C	1.1583e-06
YOR312C	0.00121602
YOR311C	4.63963e-05
YOR310C	0.000782559
YOR308C	2.09781e-05
YOR307C	2.03346e-05
YOR306C	4.56884e-06
YOR305W	9.26638e-06
YOR304C-A	1.0296e-05
YOR304W	4.76833e-05
YOR303W	0.000194851
YOR302W	1.23552e-05
YOR301W	3.80951e-05
YOR299W	2.41312e-05
YOR298C-A	0.000770847
YOR298W	7.72198e-07
YOR297C	1.90476e-05
YOR296W	1.64736e-05
YOR295W	7.85068e-06
YOR294W	0.000156628
YOR293C-A	2.57399e-07
YOR293W	0.0011563
YOR292C	7.78633e-06
YOR291W	2.42599e-05
YOR290C	7.55467e-05
YOR289W	4.44014e-06
YOR288C	2.23938e-05
YOR287C	4.20848e-05
YOR286W	4.06691e-05
YOR285W	0.000130502
YOR284W	9.00898e-06
YOR283W	8.23035e-05
YOR281C	6.69882e-05
YOR280C	3.98969e-05
YOR279C	1.35135e-05
YOR278W	2.03346e-05
YOR276W	0.000366666
YOR275C	2.07207e-05
YOR274W	2.31016e-05
YOR273C	1.36422e-05
YOR272W	0.000140604
YOR271C	0.000230952
YOR270C	0.000427927
YOR269W	7.65763e-06
YOR268C	1.287e-07
YOR267C	4.95494e-05
YOR266W	9.20203e-06
YOR265W	7.62546e-05
YOR264W	5.74001e-05
YOR262W	3.58429e-05
YOR261C	0.000229986
YOR260W	0.000129215
YOR259C	0.000251544
YOR258W	7.85068e-06
YOR257W	4.56241e-05
YOR256C	3.01801e-05
YOR255W	6.43499e-08
YOR254C	0.000169498
YOR253W	8.87385e-05
YOR252W	4.87772e-05
YOR251C	7.7992e-05
YOR250C	2.722e-05
YOR249C	1.11969e-05
YOR247W	0.000273294
YOR246C	4.79406e-05
YOR245C	1.62162e-05
YOR244W	2.06563e-05
YOR243C	0.000146653
YOR242C	6.43499e-08
YOR241W	7.61259e-05
YOR239W	0.000256177
YOR238W	1.98198e-05
YOR237W	1.0296e-06
YOR236W	3.48776e-05
YOR235W	0
YOR234C	0.000648389
YOR233W	2.54182e-05
YOR232W	0.000179343
YOR231W	1.68597e-05
YOR230W	0.000377026
YOR229W	2.51608e-05
YOR228C	5.72714e-06
YOR227W	1.33204e-05
YOR226C	0.000106049
YOR224C	0.000207657
YOR223W	1.93693e-05
YOR222W	0.000133526
YOR221C	2.36164e-05
YOR220W	2.722e-05
YOR219C	1.71814e-05
YOR217W	9.97423e-05
YOR216C	4.04761e-05
YOR215C	2.39381e-05
YOR214C	1.287e-07
YOR213C	1.19047e-05
YOR212W	7.41954e-05
YOR211C	3.00514e-05
YOR210W	0.000124067
YOR209C	0.000144658
YOR208W	6.62804e-06
YOR207C	0.000157078
YOR206W	0.000246396
YOR205C	7.14284e-06
YOR204W	0.00137123
YOR202W	0.000155984
YOR201C	2.05276e-05
YOR198C	0.000622521
YOR197W	0.000209845
YOR196C	3.94465e-05
YOR195W	5.57913e-05
YOR194C	6.29985e-05
YOR193W	5.08364e-06
YOR192C-A	0
YOR192C-B	1.287e-07
YOR192C-C	0
YOR192C	3.86099e-07
YOR191W	3.70655e-05
YOR190W	5.14799e-07
YOR189W	2.66408e-05
YOR188W	4.59458e-05
YOR187W	0.000188609
YOR186W	1.9305e-07
YOR185C	2.49677e-05
YOR184W	0.000547296
YOR183W	4.50449e-07
YOR182C	0.000603537
YOR181W	3.7516e-05
YOR180C	5.14799e-07
YOR179C	1.60875e-05
YOR178C	1.6731e-06
YOR177C	1.73745e-06
YOR176W	0.000130888
YOR175C	6.31272e-05
YOR174W	1.89189e-05
YOR173W	1.35135e-06
YOR172W	9.07333e-06
YOR171C	7.63189e-05
YOR168W	0.000653602
YOR167C	0.0011814
YOR166C	1.36422e-05
YOR165W	0.000109009
YOR164C	0.000136808
YOR163W	7.32301e-05
YOR162C	1.45431e-05
YOR161C-C	2.57399e-07
YOR161C	2.35521e-05
YOR160W	4.90346e-05
YOR159C	3.89317e-05
YOR158W	2.56112e-05
YOR157C	0.000222908
YOR156C	1.5637e-05
YOR155C	3.63577e-05
YOR154W	1.20978e-05
YOR153W	0.000171428
YOR152C	5.08364e-06
YOR151C	0.000230115
YOR150W	2.78635e-05
YOR149C	1.00386e-05
YOR148C	8.62288e-06
YOR147W	1.04247e-05
YOR145C	0.000174195
YOR144C	1.33848e-05
YOR143C	2.24581e-05
YOR142W-A	0
YOR142W-B	0
YOR142W	0.000173552
YOR141C	7.14927e-05
YOR140W	2.77348e-05
YOR138C	4.009e-05
YOR137C	2.0592e-06
YOR136W	0.000624065
YOR134W	7.07849e-07
YOR133W	0.000146975
YOR132W	4.42727e-05
YOR131C	3.7709e-05
YOR130C	2.63191e-05
YOR129C	6.04889e-06
YOR128C	0.000136743
YOR127W	2.73487e-05
YOR126C	2.67695e-05
YOR125C	2.3359e-05
YOR124C	9.453e-05
YOR123C	8.84167e-05
YOR122C	0.000451543
YOR120W	4.63319e-06
YOR119C	4.9485e-05
YOR118W	2.23294e-05
YOR117W	0.000254697
YOR116C	0.000168017
YOR115C	2.93435e-05
YOR114W	8.42983e-06
YOR113W	2.38738e-05
YOR112W	4.27283e-05
YOR111W	1.60875e-05
YOR110W	2.68982e-05
YOR109W	8.73871e-05
YOR108W	0.000138095
YOR107W	3.21749e-07
YOR106W	1.44787e-05
YOR105W	0
YOR104W	1.1583e-05
YOR103C	6.04245e-05
YOR101W	5.75931e-05
YOR100C	1.48005e-06
YOR099W	0.000167181
YOR098C	0.000113771
YOR097C	9.84553e-06
YOR096W	0.00212657
YOR095C	0.000138996
YOR094W	3.29471e-05
YOR093C	2.22651e-05
YOR092W	3.07592e-05
YOR091W	0.000181145
YOR090C	2.96653e-05
YOR089C	7.65763e-05
YOR087W	3.61003e-05
YOR086C	0.000134877
YOR085W	0.000101995
YOR084W	1.5444e-06
YOR083W	1.75675e-05
YOR081C	2.78635e-05
YOR080W	8.62288e-06
YOR079C	1.8211e-05
YOR078W	5.97167e-05
YOR077W	1.26126e-05
YOR076C	2.4646e-05
YOR075W	2.34877e-05
YOR074C	5.55983e-05
YOR073W	9.71683e-06
YOR072W-B	0
YOR072W	6.43499e-08
YOR071C	9.84553e-06
YOR070C	5.56626e-05
YOR068C	0
YOR069W	4.6525e-05
YOR067C	4.74902e-05
YOR066W	2.26512e-05
YOR065W	5.05146e-05
YOR064C	6.56369e-06
YOR063W	0.00848775
YOR062C	3.92534e-06
YOR061W	0.000106499
YOR060C	5.08364e-06
YOR059C	7.52893e-06
YOR058C	2.83783e-05
YOR057W	3.82238e-05
YOR056C	8.83524e-05
YOR054C	2.19433e-05
YOR052C	4.74902e-05
YOR051C	0.000149485
YOR049C	4.50449e-07
YOR048C	0.000103282
YOR047C	2.09781e-05
YOR046C	0.000349548
YOR045W	0.000101029
YOR044W	3.47489e-06
YOR043W	3.80951e-05
YOR042W	0.000123359
YOR040W	1.16473e-05
YOR039W	7.76059e-05
YOR038C	2.94079e-05
YOR037W	1.03603e-05
YOR036W	1.86615e-05
YOR035C	2.1879e-05
YOR034C-A	1.9305e-07
YOR034C	1.85328e-05
YOR033C	8.81593e-06
YOR032W-A	6.43499e-08
YOR032C	4.50449e-07
YOR031W	5.14799e-07
YOR030W	6.94979e-06
YOR029W	0
YOR028C	1.29987e-05
YOR027W	0.00119144
YOR026W	1.13256e-05
YOR025W	3.95108e-05
YOR023C	2.63834e-05
YOR022C	1.13256e-05
YOR021C	0.000146139
YOR020W-A	1.46074e-05
YOR020C	0.000434748
YOR019W	2.50964e-06
YOR018W	2.02059e-05
YOR017W	1.08108e-05
YOR016C	3.27541e-05
YOR015W	7.07849e-07
YOR014W	9.18916e-05
YOR012W	3.66794e-06
YOR011W-A	6.43499e-08
YOR011W	6.17759e-06
YOR010C	2.12355e-06
YOR009W	4.50449e-07
YOR008C-A	3.21749e-07
YOR008C	5.14799e-05
YOR007C	0.000666343
YOR006C	4.53667e-05
YOR005C	7.14284e-06
YOR004W	6.61517e-05
YOR003W	2.89574e-06
YOR002W	4.38866e-05
YOR001W	9.31786e-05
YOL001W	4.11839e-06
YOL002C	3.70655e-05
YOL003C	1.5444e-05
YOL004W	0.000166023
YOL005C	9.77474e-05
YOL006C	8.98968e-05
YOL007C	3.35263e-05
YOL008W	2.1879e-05
YOL009C	8.30113e-06
YOL010W	7.07205e-05
YOL011W	1.36422e-05
YOL012C	9.85196e-05
YOL013C	1.06821e-05
YOL013W-A	9.00898e-07
YOL014W	4.18274e-06
YOL015W	1.287e-07
YOL016C	3.73229e-05
YOL017W	2.04633e-05
YOL018C	3.62933e-05
YOL019W	3.05018e-05
YOL019W-A	0
YOL020W	5.43113e-05
YOL021C	0.000153861
YOL022C	9.99353e-05
YOL023W	6.24194e-06
YOL024W	1.9305e-07
YOL025W	1.40283e-05
YOL026C	5.76575e-05
YOL027C	7.87642e-05
YOL028C	2.11711e-05
YOL029C	9.65248e-07
YOL030W	0.000239703
YOL031C	3.17888e-05
YOL032W	1.90476e-05
YOL033W	1.05534e-05
YOL034W	1.63449e-05
YOL036W	4.06048e-05
YOL038W	0.000201415
YOL038C-A	1.73745e-06
YOL039W	0.00207535
YOL040C	0.00323474
YOL041C	0.000169884
YOL042W	1.44144e-05
YOL043C	4.50449e-06
YOL044W	1.31274e-05
YOL045W	3.11453e-05
YOL047C	5.14799e-07
YOL048C	5.79149e-06
YOL049W	0.000101222
YOL051W	8.42983e-05
YOL052C	7.51606e-05
YOL052C-A	4.69754e-06
YOL053W	9.58813e-06
YOL054W	2.16216e-05
YOL055C	1.68597e-05
YOL056W	2.9987e-05
YOL057W	8.86098e-05
YOL058W	0.000852185
YOL059W	0.000401028
YOL060C	3.06949e-05
YOL061W	0.0001935
YOL062C	3.32689e-05
YOL063C	1.3063e-05
YOL064C	0.000126383
YOL065C	1.89832e-05
YOL066C	3.39124e-05
YOL067C	2.13642e-05
YOL068C	1.57657e-05
YOL069W	1.66023e-05
YOL070C	8.2947e-05
YOL071W	1.66666e-05
YOL072W	1.19691e-05
YOL073C	1.15186e-05
YOL075C	1.01673e-05
YOL076W	8.04373e-05
YOL077C	0.000190476
YOL077W-A	4.36292e-05
YOL078W	1.80823e-05
YOL080C	3.63577e-05
YOL081W	3.59072e-05
YOL082W	1.287e-05
YOL083W	2.63834e-06
YOL084W	3.86099e-07
YOL085C	1.287e-07
YOL086C	0.0168184
YOL086W-A	1.9498e-05
YOL087C	2.32303e-05
YOL088C	4.40153e-05
YOL089C	2.39381e-05
YOL090W	0.000110553
YOL091W	3.21749e-07
YOL092W	9.56239e-05
YOL093W	5.87514e-05
YOL094C	5.74001e-05
YOL095C	8.30113e-06
YOL096C	2.06563e-05
YOL097C	0.000364864
YOL097W-A	2.57399e-07
YOL098C	0.000148713
YOL100W	1.31274e-05
YOL101C	1.01673e-05
YOL102C	2.3359e-05
YOL103W	2.49677e-05
YOL103W-A	0
YOL103W-B	0
YOL104C	8.36548e-07
YOL105C	2.57399e-06
YOL107W	2.20077e-05
YOL108C	1.24839e-05
YOL109W	0.00185115
YOL110W	9.45943e-06
YOL111C	8.30113e-05
YOL112W	8.88028e-06
YOL113W	4.82624e-06
YOL114C	3.98969e-06
YOL115W	4.54954e-05
YOL116W	1.42213e-05
YOL117W	8.81593e-06
YOL118C	3.79664e-06
YOL119C	3.66794e-05
YOL120C	0.00173648
YOL121C	0.000918208
YOL122C	3.26254e-05
YOL123W	0.00037516
YOL124C	6.57656e-05
YOL125W	2.91505e-05
YOL126C	0.000249227
YOL127W	0.00317509
YOL128C	8.42983e-06
YOL129W	7.76059e-05
YOL130W	5.66922e-05
YOL131W	1.9305e-07
YOL132W	7.07849e-07
YOL133W	4.90346e-05
YOL135C	2.23938e-05
YOL136C	2.29086e-05
YOL137W	3.09523e-05
YOL138C	1.48005e-05
YOL139C	0.000764348
YOL140W	7.21362e-05
YOL141W	2.12998e-05
YOL142W	5.27025e-05
YOL143C	0.000709779
YOL144W	3.81595e-05
YOL145C	9.56883e-05
YOL146W	3.27541e-05
YOL147C	4.57528e-05
YOL148C	2.39381e-05
YOL149W	4.24709e-05
YOL151W	0.000164671
YOL152W	5.14799e-07
YOL153C	6.43499e-07
YOL154W	1.61518e-05
YOL155C	3.93821e-05
YOL155W-A	0
YOL156W	1.287e-07
YOL157C	3.21749e-07
YOL158C	3.77734e-05
YOL159C	9.65248e-06
YOL159C-A	3.60359e-06
YOL160W	6.43499e-08
YOL161C	6.43499e-08
YOL162W	1.287e-07
YOL163W	1.287e-07
YOL164W	3.15314e-06
YOL164W-A	0
YOL165C	6.43499e-08
YOL166W-A	0
YNR077C	0
YNR076W	0
YNR075C-A	0
YNR075W	4.24709e-06
YNR074C	2.20077e-05
YNR073C	2.57399e-07
YNR072W	1.287e-07
YNR071C	7.07849e-07
YNR070W	9.65248e-07
YNR069C	9.00898e-07
YNR068C	1.287e-07
YNR067C	0.000224517
YNR066C	2.83139e-06
YNR065C	3.86099e-07
YNR064C	1.22265e-06
YNR063W	8.62288e-06
YNR062C	1.4157e-06
YNR061C	3.86743e-05
YNR060W	5.27669e-06
YNR059W	4.24709e-06
YNR058W	1.35135e-06
YNR057C	5.34104e-06
YNR056C	3.21749e-07
YNR055C	2.79922e-05
YNR054C	7.17501e-05
YNR053C	0.000188416
YNR052C	6.31272e-05
YNR051C	7.18144e-05
YNR050C	0.000304439
YNR049C	1.52509e-05
YNR048W	1.0296e-05
YNR047W	3.65507e-05
YNR046W	9.3436e-05
YNR045W	6.11324e-06
YNR044W	2.2072e-05
YNR043W	0.000311839
YNR041C	2.65765e-05
YNR040W	1.38352e-05
YNR039C	2.2072e-05
YNR038W	7.52893e-05
YNR037C	2.41312e-05
YNR036C	7.55467e-05
YNR035C	0.000175353
YNR034W-A	2.0592e-06
YNR034W	2.62547e-05
YNR033W	5.45687e-05
YNR032C-A	2.93435e-05
YNR032W	1.81467e-05
YNR031C	3.79021e-05
YNR030W	4.24709e-05
YNR029C	4.0283e-05
YNR028W	3.05662e-05
YNR027W	1.96911e-05
YNR026C	6.07463e-05
YNR024W	2.45816e-05
YNR023W	2.30373e-05
YNR022C	2.23294e-05
YNR021W	0.000186422
YNR020C	1.36422e-05
YNR019W	6.12611e-05
YNR018W	0.000128314
YNR017W	0.000108494
YNR016C	0.00250122
YNR015W	3.31402e-05
YNR014W	4.24709e-06
YNR013C	0.000101287
YNR012W	3.66151e-05
YNR011C	3.07592e-05
YNR010W	1.00386e-05
YNR009W	2.0592e-05
YNR008W	6.41568e-05
YNR007C	1.44144e-05
YNR006W	4.07335e-05
YNR004W	4.89059e-06
YNR003C	7.58685e-05
YNR002C	1.35135e-06
YNR001C	0.000292277
YNL001W	7.00127e-05
YNL002C	0.000220398
YNL003C	1.62805e-05
YNL004W	7.5225e-05
YNL005C	4.07978e-05
YNL006W	3.45559e-05
YNL007C	0.000495494
YNL008C	2.10424e-05
YNL009W	3.28184e-06
YNL010W	0.00041081
YNL011C	1.29987e-05
YNL012W	2.70269e-06
YNL014W	2.0592e-06
YNL015W	5.25738e-05
YNL016W	0.000691375
YNL018C	7.07849e-07
YNL019C	0
YNL020C	1.19691e-05
YNL021W	5.19947e-05
YNL022C	4.9292e-05
YNL023C	3.92534e-05
YNL024C	7.14284e-06
YNL024C-A	4.59458e-05
YNL025C	7.14284e-06
YNL026W	2.94722e-05
YNL027W	3.7516e-05
YNL029C	9.39508e-06
YNL030W	0.000304697
YNL031C	0.000603923
YNL032W	2.0785e-05
YNL033W	6.43499e-08
YNL034W	4.50449e-07
YNL035C	5.93949e-05
YNL036W	0.000194851
YNL037C	0.000530886
YNL038W	1.1583e-05
YNL039W	3.41698e-05
YNL040W	3.08879e-05
YNL041C	4.29857e-05
YNL042W	9.33073e-06
YNL042W-B	0
YNL044W	0.000129729
YNL045W	7.97938e-05
YNL046W	1.02316e-05
YNL047C	1.34491e-05
YNL048W	3.30758e-05
YNL049C	5.36678e-05
YNL050C	2.94722e-05
YNL051W	1.88545e-05
YNL052W	9.749e-05
YNL053W	1.64736e-05
YNL054W	3.73873e-05
YNL054W-A	0
YNL054W-B	5.79149e-07
YNL055C	0.000987642
YNL056W	2.63191e-05
YNL058C	4.16344e-05
YNL059C	5.54052e-05
YNL061W	0.00024794
YNL062C	9.76187e-05
YNL063W	7.59328e-06
YNL064C	0.00119723
YNL065W	3.79021e-05
YNL066W	0.000345366
YNL067W	0.000518982
YNL067W-B	0
YNL068C	4.157e-05
YNL069C	0.00292084
YNL070W	7.36806e-05
YNL071W	0.000605468
YNL072W	3.24323e-05
YNL073W	1.33204e-05
YNL074C	5.47617e-05
YNL075W	8.44914e-05
YNL076W	1.98841e-05
YNL077W	2.23294e-05
YNL078W	3.7709e-05
YNL079C	0.000521877
YNL080C	2.14929e-05
YNL081C	2.98583e-05
YNL082W	2.50964e-05
YNL083W	1.10682e-05
YNL084C	9.69109e-05
YNL085W	0.000183848
YNL086W	9.78118e-06
YNL087W	0.000129536
YNL088W	0.000152059
YNL090W	4.38866e-05
YNL091W	7.50319e-05
YNL092W	2.57399e-06
YNL093W	5.79149e-07
YNL094W	1.01673e-05
YNL095C	1.33848e-05
YNL096C	0.000745879
YNL097C	2.05276e-05
YNL097C-B	8.36548e-07
YNL098C	0.000174967
YNL099C	4.18274e-05
YNL100W	2.74774e-05
YNL101W	3.06305e-05
YNL102W	9.00255e-05
YNL103W	4.34362e-05
YNL104C	0.000457914
YNL106C	1.62805e-05
YNL107W	1.57014e-05
YNL108C	8.43627e-05
YNL110C	0.000153925
YNL111C	8.41696e-05
YNL112W	0.000599741
YNL113W	0.000139575
YNL115C	2.12355e-05
YNL116W	4.16344e-05
YNL117W	8.36548e-07
YNL118C	7.76703e-05
YNL119W	2.73487e-05
YNL121C	0.0001796
YNL122C	1.80823e-05
YNL123W	0.000151222
YNL124W	4.85841e-05
YNL125C	1.34491e-05
YNL126W	2.00128e-05
YNL127W	2.20077e-05
YNL128W	1.09395e-06
YNL129W	2.77991e-05
YNL130C-A	6.43499e-07
YNL130C	0.000124002
YNL131W	0.000187451
YNL132W	0.000261067
YNL133C	1.06821e-05
YNL134C	0.000560745
YNL135C	0.00073938
YNL136W	1.37065e-05
YNL137C	5.23164e-05
YNL138W	0.000379729
YNL138W-A	1.47361e-05
YNL139C	6.26124e-05
YNL140C	0
YNL141W	0.000176061
YNL142W	4.69754e-06
YNL143C	1.4157e-06
YNL144C	2.50964e-06
YNL145W	0.000253989
YNL146W	2.38095e-06
YNL146C-A	1.9305e-07
YNL147W	7.09779e-05
YNL148C	1.25482e-05
YNL149C	0.000144401
YNL151C	6.35133e-05
YNL152W	1.84684e-05
YNL153C	7.20075e-05
YNL154C	0.000152059
YNL155W	5.43113e-05
YNL156C	2.59973e-05
YNL157W	3.23036e-05
YNL158W	1.62805e-05
YNL159C	2.32947e-05
YNL160W	4.62032e-05
YNL161W	5.86227e-05
YNL162W	0.000342663
YNL162W-A	6.62804e-06
YNL163C	8.05017e-05
YNL164C	2.54825e-05
YNL165W	1.34491e-05
YNL166C	8.50062e-05
YNL167C	2.54182e-05
YNL168C	7.85068e-05
YNL169C	7.40023e-05
YNL172W	1.48648e-05
YNL173C	4.65893e-05
YNL175C	0.000223873
YNL176C	2.13642e-05
YNL177C	3.35263e-05
YNL178W	0.00445005
YNL180C	4.68467e-05
YNL181W	7.11066e-05
YNL182C	6.31916e-05
YNL183C	3.66794e-05
YNL184C	1.9305e-07
YNL185C	1.55727e-05
YNL186W	7.05275e-05
YNL187W	2.25225e-06
YNL188W	9.26638e-06
YNL189W	0.000431401
YNL190W	0.00022072
YNL191W	3.32045e-05
YNL192W	7.41954e-05
YNL193W	2.81209e-05
YNL194C	7.72198e-07
YNL195C	5.01929e-06
YNL196C	4.50449e-07
YNL197C	6.43499e-05
YNL199C	3.73229e-05
YNL200C	1.10038e-05
YNL201C	3.91247e-05
YNL202W	3.08879e-06
YNL204C	2.57399e-07
YNL206C	3.60359e-05
YNL207W	0.000101094
YNL208W	0.000644786
YNL209W	0.00150386
YNL210W	1.4157e-06
YNL211C	2.57399e-06
YNL212W	7.31658e-05
YNL213C	5.72714e-06
YNL214W	1.23552e-05
YNL215W	4.71685e-05
YNL216W	0.000148391
YNL217W	3.74516e-05
YNL218W	1.64736e-05
YNL219C	3.83525e-05
YNL220W	0.000368403
YNL221C	5.12868e-05
YNL222W	2.87644e-05
YNL223W	8.10808e-06
YNL224C	4.15057e-05
YNL225C	1.64736e-05
YNL227C	2.50964e-05
YNL229C	6.37064e-05
YNL230C	5.14799e-06
YNL231C	0.000121814
YNL232W	7.01414e-05
YNL233W	3.95752e-05
YNL234W	4.82624e-06
YNL236W	3.39124e-05
YNL237W	9.65248e-07
YNL238W	4.83911e-05
YNL239W	0.000170527
YNL240C	3.68081e-05
YNL241C	0.00030637
YNL242W	1.92406e-05
YNL243W	0.000228056
YNL244C	0.000335263
YNL245C	1.70527e-05
YNL246W	4.59458e-05
YNL247W	0.000385777
YNL248C	0.000236035
YNL249C	8.30113e-06
YNL250W	1.71171e-05
YNL251C	9.18916e-05
YNL252C	2.58043e-05
YNL253W	2.0785e-05
YNL254C	1.08751e-05
YNL255C	0.000487643
YNL256W	5.99741e-05
YNL257C	4.33075e-05
YNL258C	4.71041e-05
YNL259C	3.93821e-05
YNL260C	2.72843e-05
YNL261W	1.87258e-05
YNL262W	6.88544e-05
YNL263C	9.90344e-05
YNL264C	5.63061e-05
YNL265C	2.70913e-05
YNL267W	3.48776e-05
YNL268W	0.000195945
YNL269W	0
YNL270C	1.287e-06
YNL271C	5.79792e-05
YNL272C	2.82496e-05
YNL273W	2.64478e-05
YNL274C	1.94337e-05
YNL275W	1.17117e-05
YNL277W	3.53924e-05
YNL277W-A	0
YNL278W	1.93693e-05
YNL279W	2.50964e-06
YNL280C	8.61645e-05
YNL281W	0.00019601
YNL282W	1.66023e-05
YNL283C	2.73487e-05
YNL284C	3.63577e-05
YNL284C-A	0
YNL284C-B	5.79149e-07
YNL286W	1.51222e-05
YNL287W	0.000294465
YNL288W	5.34747e-05
YNL289W	3.7709e-05
YNL290W	7.9086e-05
YNL291C	2.0785e-05
YNL292W	7.38736e-05
YNL293W	2.07207e-05
YNL294C	8.04373e-06
YNL295W	1.31274e-05
YNL297C	4.53023e-05
YNL298W	3.30115e-05
YNL299W	2.32947e-05
YNL300W	0.000142342
YNL301C	0.00024099
YNL302C	0.00144446
YNL304W	1.36422e-05
YNL305C	2.43886e-05
YNL306W	5.40539e-05
YNL307C	0.000135328
YNL308C	0.000201415
YNL309W	2.27155e-05
YNL310C	3.18532e-05
YNL311C	1.93693e-05
YNL312W	9.80048e-05
YNL313C	9.35647e-05
YNL314W	6.88544e-06
YNL315C	2.74774e-05
YNL316C	2.11711e-05
YNL317W	2.07207e-05
YNL318C	6.43499e-08
YNL320W	1.89189e-05
YNL321W	3.14027e-05
YNL322C	0.000147297
YNL323W	7.72842e-05
YNL325C	1.76962e-05
YNL326C	9.84553e-06
YNL327W	0.000358236
YNL328C	4.69754e-06
YNL329C	1.31274e-05
YNL330C	6.89187e-05
YNL331C	2.83139e-06
YNL332W	0
YNL333W	5.79149e-07
YNL334C	6.43499e-08
YNL335W	0
YNL336W	3.86099e-07
YNL339C	0
YMR325W	0
YMR323W	0
YMR322C	6.43499e-08
YMR321C	6.43499e-08
YMR320W	0
YMR319C	2.10424e-05
YMR318C	0.000443821
YMR317W	2.0592e-06
YMR316C-A	0
YMR316W	7.46458e-06
YMR315W-A	0
YMR315W	0.000197039
YMR314W	0.000173745
YMR313C	2.08494e-05
YMR312W	3.16601e-05
YMR311C	7.53537e-05
YMR310C	3.86099e-05
YMR309C	0.000525417
YMR308C	0.000264864
YMR307W	0.00178088
YMR306W	1.09395e-06
YMR305C	0.000279021
YMR304W	6.16472e-05
YMR303C	1.26126e-05
YMR302C	2.16216e-05
YMR301C	3.32689e-05
YMR300C	0.000204246
YMR299C	8.17243e-06
YMR298W	0.000110038
YMR297W	0.000347811
YMR296C	0.000121042
YMR295C	0.000240282
YMR294W	1.19691e-05
YMR293C	7.07849e-06
YMR292W	4.64606e-05
YMR291W	4.11839e-05
YMR290C	0.000324516
YMR289W	2.83783e-05
YMR288W	3.60359e-05
YMR287C	9.45943e-06
YMR286W	2.01415e-05
YMR285C	4.17631e-05
YMR284W	1.21621e-05
YMR283C	1.24195e-05
YMR282C	7.91503e-06
YMR281W	1.73101e-05
YMR280C	2.50964e-06
YMR279C	1.6731e-06
YMR278W	4.32431e-05
YMR277W	5.16729e-05
YMR276W	0.000488802
YMR275C	4.44658e-05
YMR274C	8.23678e-06
YMR273C	2.88287e-05
YMR272W-B	0
YMR272C	0.000106563
YMR271C	2.89574e-06
YMR270C	9.84553e-06
YMR269W	2.89574e-05
YMR268C	1.14543e-05
YMR267W	2.03346e-05
YMR266W	9.81979e-05
YMR265C	1.21621e-05
YMR264W	4.31144e-05
YMR263W	3.42341e-05
YMR262W	1.19691e-05
YMR261C	0.000105469
YMR260C	0.000606819
YMR259C	6.25481e-05
YMR258C	2.25868e-05
YMR257C	3.73229e-06
YMR256C	4.09909e-05
YMR255W	3.14027e-05
YMR254C	8.36548e-07
YMR253C	1.39639e-05
YMR252C	2.1879e-06
YMR251W-A	0.000310681
YMR251W	4.50449e-07
YMR250W	1.19691e-05
YMR247W-A	0
YMR247C	7.79277e-05
YMR246W	0.000578441
YMR244C-A	1.76319e-05
YMR244W	5.79149e-07
YMR243C	0.000176769
YMR242W-A	3.86099e-07
YMR242C	0.00127091
YMR241W	0.000442984
YMR240C	2.18146e-05
YMR239C	2.91505e-05
YMR238W	9.10551e-05
YMR237W	9.94205e-05
YMR236W	9.48517e-05
YMR235C	0.000246331
YMR234W	1.33204e-05
YMR233W	1.3063e-05
YMR232W	4.50449e-07
YMR231W	3.60359e-05
YMR230W-A	1.287e-07
YMR230W	0.000744077
YMR229C	0.000664992
YMR228W	1.66023e-05
YMR227C	3.55855e-05
YMR226C	0.000330308
YMR225C	2.02059e-05
YMR224C	1.16473e-05
YMR223W	2.70913e-05
YMR222C	4.20848e-05
YMR221C	4.98711e-05
YMR220W	7.96651e-05
YMR219W	5.50835e-05
YMR218C	2.54182e-05
YMR217W	0.00111737
YMR216C	6.57656e-05
YMR215W	0.000165186
YMR214W	0.000107529
YMR213W	2.0592e-05
YMR212C	4.33718e-05
YMR211W	1.36422e-05
YMR210W	1.80823e-05
YMR209C	2.35521e-05
YMR208W	9.28569e-05
YMR207C	8.49418e-06
YMR206W	2.57399e-07
YMR205C	0.00198597
YMR204C	6.56369e-06
YMR203W	0.000293307
YMR202W	0.000203539
YMR201C	1.3063e-05
YMR200W	8.75158e-05
YMR199W	2.20077e-05
YMR198W	1.59588e-05
YMR197C	4.79406e-05
YMR196W	1.00386e-05
YMR195W	2.24581e-05
YMR194C-B	3.34619e-06
YMR194W	0.000471556
YMR193W	2.29086e-05
YMR192W	3.79021e-05
YMR191W	2.44529e-05
YMR190C	1.60231e-05
YMR189W	0.000164864
YMR188C	2.79278e-05
YMR187C	7.85068e-06
YMR186W	0.00429207
YMR185W	2.38738e-05
YMR184W	3.41054e-05
YMR183C	0.000216216
YMR182W-A	0
YMR182C	3.47489e-06
YMR181C	3.98969e-06
YMR180C	6.75674e-06
YMR179W	1.8211e-05
YMR178W	6.15185e-05
YMR177W	1.46074e-05
YMR176W	1.20978e-05
YMR175W-A	6.43499e-08
YMR175W	2.0592e-06
YMR174C	3.02444e-06
YMR173W	0.000174388
YMR172W	1.83397e-05
YMR171C	1.53796e-05
YMR170C	1.12612e-05
YMR169C	1.1583e-06
YMR168C	1.00386e-05
YMR167W	1.5444e-05
YMR166C	8.49418e-06
YMR165C	3.14671e-05
YMR164C	1.68597e-05
YMR163C	6.49934e-06
YMR162C	2.24581e-05
YMR161W	6.1068e-05
YMR160W	1.24839e-05
YMR159C	2.63834e-06
YMR158C-A	0
YMR158W	2.40668e-05
YMR157C	1.94337e-05
YMR156C	8.88028e-06
YMR155W	9.20203e-06
YMR154C	6.75674e-06
YMR153W	6.17115e-05
YMR152W	5.51478e-05
YMR150C	1.71814e-05
YMR149W	0.000107529
YMR148W	5.66279e-06
YMR147W	1.19047e-05
YMR146C	0.000473615
YMR145C	0.000165315
YMR144W	2.29086e-05
YMR143W	0.00122606
YMR142C	0.00202644
YMR141C	1.287e-07
YMR140W	2.25868e-05
YMR139W	2.31016e-05
YMR138W	1.26126e-05
YMR137C	8.10808e-06
YMR136W	1.67953e-05
YMR135C	1.60875e-05
YMR134W	1.86615e-05
YMR133W	9.65248e-07
YMR132C	9.26638e-06
YMR131C	0.000253024
YMR130W	2.88931e-05
YMR129W	5.04503e-05
YMR128W	0.000140798
YMR127C	7.78633e-06
YMR126C	4.18274e-06
YMR125W	0.000188159
YMR124W	4.63319e-05
YMR123W	7.50319e-05
YMR122W-A	0.00041866
YMR122C	2.57399e-07
YMR121C	4.48519e-05
YMR120C	0.000334169
YMR119W	1.35135e-05
YMR118C	1.6731e-06
YMR117C	1.1776e-05
YMR116C	0.00580236
YMR115W	2.36808e-05
YMR114C	6.69239e-06
YMR113W	2.68339e-05
YMR112C	2.27155e-05
YMR110C	5.11581e-05
YMR109W	0.000110875
YMR108W	0.000836677
YMR107W	9.00898e-07
YMR106C	8.68723e-06
YMR105W-A	6.43499e-08
YMR105C	6.88544e-06
YMR104C	1.22265e-05
YMR103C	1.0296e-06
YMR102C	2.19433e-05
YMR101C	7.72198e-07
YMR100W	1.62162e-05
YMR099C	0.00027072
YMR098C	1.08108e-05
YMR097C	1.36422e-05
YMR096W	2.0785e-05
YMR095C	2.12355e-06
YMR094W	5.01929e-06
YMR093W	7.85068e-05
YMR092C	0.00017471
YMR091C	0.000116152
YMR090W	3.98969e-06
YMR089C	3.68725e-05
YMR088C	2.97296e-05
YMR087W	1.11969e-05
YMR086W	5.93949e-05
YMR085W	5.14799e-07
YMR084W	1.9305e-07
YMR083W	0.000708878
YMR082C	0
YMR081C	1.9305e-07
YMR080C	0.000118661
YMR079W	0.000373294
YMR078C	2.08494e-05
YMR077C	1.06177e-05
YMR076C	5.21234e-05
YMR075W	2.3359e-05
YMR074C	0.000130437
YMR073C	2.50964e-05
YMR072W	0.000193371
YMR071C	5.60487e-05
YMR070W	3.99613e-05
YMR069W	4.11839e-06
YMR068W	4.89059e-06
YMR067C	4.09909e-05
YMR066W	8.17243e-06
YMR065W	1.09395e-06
YMR064W	9.78118e-06
YMR063W	4.76189e-06
YMR062C	0.000157142
YMR061W	5.42469e-05
YMR060C	2.23294e-05
YMR059W	9.20203e-06
YMR058W	0.000670976
YMR056C	1.5444e-06
YMR055C	7.46458e-06
YMR054W	5.23808e-05
YMR053C	2.89574e-06
YMR052W	6.43499e-06
YMR051C	0
YMR050C	0
YMR049C	0.000302444
YMR048W	1.87902e-05
YMR047C	0.000137902
YMR046C	0
YMR045C	1.5444e-06
YMR044W	4.91633e-05
YMR043W	6.62804e-05
YMR042W	1.33204e-05
YMR041C	9.00898e-06
YMR040W	1.22265e-06
YMR039C	7.63189e-05
YMR038C	0.000257721
YMR037C	4.09909e-05
YMR036C	1.10038e-05
YMR035W	1.16473e-05
YMR034C	2.63834e-06
YMR033W	5.86227e-05
YMR030W-A	2.57399e-07
YMR032W	2.36164e-05
YMR031C	0.000108944
YMR030W	7.33588e-06
YMR029C	2.02702e-05
YMR028W	2.67695e-05
YMR027W	0.000137516
YMR026C	1.07464e-05
YMR025W	4.37579e-06
YMR024W	3.35906e-05
YMR023C	3.15314e-06
YMR022W	5.90088e-05
YMR021C	1.66023e-05
YMR020W	1.40283e-05
YMR019W	1.51866e-05
YMR018W	1.287e-07
YMR017W	5.79149e-07
YMR016C	4.90346e-05
YMR015C	0.000168725
YMR014W	7.22649e-05
YMR013C	1.26126e-05
YMR012W	0.000594786
YMR011W	0.000325546
YMR010W	3.14671e-05
YMR009W	3.04375e-05
YMR008C	0.000138352
YMR007W	3.86099e-07
YMR006C	0.000125868
YMR005W	4.67824e-05
YMR004W	4.36936e-05
YMR003W	1.06177e-05
YMR002W	0.000259909
YMR001C-A	1.1583e-06
YMR001C	6.00384e-05
YML001W	0.000151737
YML002W	1.4157e-06
YML003W	2.63834e-06
YML004C	0.000189317
YML005W	1.65379e-05
YML006C	1.49292e-05
YML007W	6.93692e-05
YML007C-A	1.22265e-06
YML008C	0.000642791
YML009C	2.71556e-05
YML010W	0.000420655
YML011C	1.08751e-05
YML012W	0.000232689
YML013W	3.59072e-05
YML014W	5.14799e-05
YML015C	1.78249e-05
YML016C	3.53281e-05
YML017W	0.000141763
YML018C	3.45559e-05
YML019W	3.62933e-05
YML020W	1.28056e-05
YML021C	3.98969e-05
YML022W	0.000257399
YML023C	8.62288e-06
YML024W	0.00109852
YML025C	2.43886e-05
YML026C	0.00114215
YML027W	2.7413e-05
YML028W	0.00259542
YML029W	3.13384e-05
YML030W	1.92406e-05
YML031W	3.55211e-05
YML032C	2.21364e-05
YML034W	4.89059e-05
YML035C	0.000125547
YML036W	2.44529e-05
YML037C	7.14284e-06
YML038C	1.62805e-05
YML040W	0
YML039W	0
YML041C	1.35135e-05
YML042W	2.12355e-06
YML043C	7.65763e-06
YML045W-A	0
YML045W	0
YML046W	2.35521e-05
YML047C	6.43499e-08
YML048W	0.000202959
YML049C	4.07335e-05
YML050W	3.53924e-06
YML051W	8.55853e-06
YML052W	0.000132561
YML053C	1.95624e-05
YML054C-A	6.43499e-08
YML054C	2.0592e-06
YML055W	4.56884e-05
YML056C	0.000462418
YML057W	5.34104e-05
YML058W	0.000509522
YML058W-A	2.62547e-05
YML059C	2.31016e-05
YML060W	3.05662e-05
YML061C	2.11711e-05
YML062C	3.39124e-05
YML063W	0.00260617
YML064C	2.09781e-05
YML065W	3.62933e-05
YML066C	4.50449e-07
YML067C	5.61131e-05
YML068W	3.92534e-06
YML069W	0.000203346
YML070W	0.000214542
YML071C	4.51736e-05
YML072C	0.000273358
YML073C	0.00170662
YML074C	0.000665957
YML075C	5.51478e-05
YML076C	1.98841e-05
YML077W	2.43242e-05
YML078W	0.000230115
YML079W	7.68337e-05
YML080W	4.18918e-05
YML081W	3.35906e-05
YML081C-A	7.27797e-05
YML082W	3.24323e-05
YML083C	7.72198e-07
YML085C	0.00038404
YML086C	0.000192663
YML087C	1.22265e-06
YML088W	2.70913e-05
YML091C	1.79536e-05
YML092C	0.000232689
YML093W	0.000187322
YML094W	6.64734e-05
YML095C	6.62804e-06
YML096W	2.09137e-05
YML097C	3.21749e-05
YML098W	2.4646e-05
YML099C	1.71171e-05
YML100W	2.79922e-05
YML100W-A	6.43499e-08
YML101C	2.55469e-05
YML102W	3.98326e-05
YML103C	0.000113899
YML104C	1.10682e-05
YML105C	9.96136e-05
YML106W	0.000336485
YML107C	1.287e-05
YML108W	3.30758e-05
YML109W	3.09523e-05
YML110C	0.000119112
YML111W	3.92534e-05
YML112W	2.14929e-05
YML113W	3.55211e-05
YML114C	2.55469e-05
YML115C	6.11324e-05
YML116W	3.57142e-05
YML117W	5.57913e-05
YML118W	1.73745e-06
YML119W	1.63449e-05
YML120C	2.92148e-05
YML121W	3.27541e-05
YML122C	1.9305e-07
YML123C	0.00142599
YML124C	0.000194787
YML125C	0.00012278
YML126C	0.000804631
YML127W	7.56111e-05
YML128C	1.0296e-05
YML129C	3.21106e-05
YML130C	9.95492e-05
YML131W	8.47488e-05
YML132W	0
YML133C	0
YLR467W	0
YLR466W	0
YLR464W	0
YLR462W	0
YLR461W	0
YLR460C	1.1583e-05
YLR459W	2.99227e-05
YLR457C	5.98454e-06
YLR456W	6.11324e-06
YLR455W	2.17503e-05
YLR454W	2.8507e-05
YLR453C	5.66279e-06
YLR452C	7.18144e-05
YLR451W	2.35521e-05
YLR450W	3.21106e-05
YLR449W	0.000384233
YLR448W	0.00161615
YLR447C	0.000381209
YLR446W	6.30629e-06
YLR445W	1.9305e-07
YLR443W	1.00386e-05
YLR442C	3.08236e-05
YLR441C	0.00177876
YLR440C	4.94207e-05
YLR439W	2.35521e-05
YLR438C-A	8.24965e-05
YLR438W	0.000257206
YLR437C	3.37837e-05
YLR436C	2.38095e-05
YLR435W	0.000102702
YLR433C	4.63319e-05
YLR432W	0.000473165
YLR431C	4.50449e-06
YLR430W	6.69882e-05
YLR429W	0.000249098
YLR427W	3.09523e-05
YLR426W	1.19691e-05
YLR425W	1.0296e-05
YLR424W	1.49935e-05
YLR423C	7.14284e-06
YLR422W	2.29729e-05
YLR421C	0.000106499
YLR420W	0.000516601
YLR419W	5.77862e-05
YLR418C	8.01156e-05
YLR417W	1.38352e-05
YLR415C	1.9305e-07
YLR414C	4.6718e-05
YLR413W	0.000283654
YLR412C-A	0
YLR412W	1.51222e-05
YLR411W	2.89574e-06
YLR410W-A	0
YLR410W-B	0
YLR410W	0.000282045
YLR409C	0.000149678
YLR408C	5.85584e-06
YLR407W	3.22393e-05
YLR406C-A	6.43499e-08
YLR406C	0.000569239
YLR405W	2.49034e-05
YLR404W	7.07849e-06
YLR403W	4.64606e-05
YLR401C	8.32687e-05
YLR399C	0.000146653
YLR398C	0.0001074
YLR397C	7.25223e-05
YLR396C	2.07207e-05
YLR395C	5.50191e-05
YLR394W	7.72198e-07
YLR393W	1.40283e-05
YLR392C	6.37064e-06
YLR390W-A	0.000477798
YLR390W	1.24195e-05
YLR389C	8.19817e-05
YLR388W	0.000553859
YLR387C	9.36934e-05
YLR386W	4.5431e-05
YLR385C	7.40023e-06
YLR384C	0.000268918
YLR383W	1.85971e-05
YLR382C	1.02316e-05
YLR381W	6.17759e-06
YLR380W	0.000107014
YLR378C	0.00034839
YLR377C	7.72198e-07
YLR376C	1.8018e-06
YLR375W	2.77348e-05
YLR373C	3.01157e-05
YLR372W	0.000303088
YLR371W	2.65765e-05
YLR370C	9.69752e-05
YLR369W	3.44915e-05
YLR368W	6.88544e-06
YLR367W	0.000299935
YLR365W	2.57399e-07
YLR364W	2.6126e-05
YLR363W-A	2.77991e-05
YLR363C	2.87e-05
YLR362W	2.34877e-05
YLR361C-A	1.44144e-05
YLR361C	1.70527e-05
YLR360W	1.20334e-05
YLR359W	0.00034395
YLR358C	1.287e-07
YLR357W	5.78505e-05
YLR356W	2.11068e-05
YLR355C	0.00280951
YLR354C	0.0015072
YLR353W	1.01673e-05
YLR352W	1.14543e-05
[truncated: 4,020 more rows]

## Sheet: WT_gly
ORF	Xi
YPR204W	7.47244e-08
YPR203W	0
YPR202W	0
YPR201W	2.54063e-06
YPR200C	2.24173e-07
YPR199C	1.56921e-05
YPR198W	4.79731e-05
YPR196W	7.09882e-06
YPR195C	5.23071e-07
YPR194C	3.73622e-07
YPR193C	1.12087e-05
YPR192W	9.41527e-06
YPR191W	0.000905211
YPR190C	5.88081e-05
YPR189W	9.84867e-05
YPR188C	6.77003e-05
YPR187W	8.87726e-05
YPR186C	1.53185e-05
YPR185W	3.5793e-05
YPR184W	0.000380347
YPR183W	0.000459929
YPR182W	4.37138e-05
YPR181C	0.000270278
YPR180W	5.87334e-05
YPR179C	3.9305e-05
YPR178W	2.87689e-05
YPR176C	5.0962e-05
YPR175W	1.67383e-05
YPR174C	1.83075e-05
YPR173C	9.28824e-05
YPR172W	0.000132262
YPR171W	4.54324e-05
YPR170W-B	9.47505e-05
YPR169W	1.50196e-05
YPR168W	3.85578e-05
YPR167C	1.06856e-05
YPR166C	5.29796e-05
YPR165W	0.000407846
YPR164W	4.3639e-05
YPR163C	0.000358602
YPR162C	2.2492e-05
YPR161C	5.38763e-05
YPR160W	0.000655706
YPR159C-A	0
YPR159W	0.000184793
YPR158C-C	0
YPR158C-D	0
YPR158W-A	0
YPR158W-B	7.47244e-08
YPR158W	3.08612e-05
YPR157W	2.54063e-06
YPR156C	5.10368e-05
YPR155C	8.71286e-05
YPR154W	0.00023725
YPR153W	7.62189e-06
YPR152C	1.48702e-05
YPR151C	6.83728e-05
YPR149W	0.00181237
YPR148C	0.000154156
YPR147C	3.13095e-05
YPR145C-A	0.000190771
YPR145W	0.00029815
YPR144C	4.77489e-05
YPR143W	4.24434e-05
YPR141C	2.85447e-05
YPR140W	2.39118e-05
YPR139C	2.57799e-05
YPR138C	1.1657e-05
YPR137C-A	0
YPR137C-B	0
YPR137W	4.57313e-05
YPR135W	8.34671e-05
YPR134W	2.36876e-05
YPR133W-A	4.78236e-05
YPR133C	0.000132038
YPR132W	0.000485933
YPR131C	3.04128e-05
YPR129W	0.000121352
YPR128C	5.67158e-05
YPR127W	0.000232393
YPR125W	6.25443e-05
YPR124W	9.72164e-05
YPR122W	3.82589e-05
YPR121W	5.23071e-07
YPR120C	1.88305e-05
YPR119W	3.48216e-05
YPR118W	9.4078e-05
YPR117W	6.50102e-06
YPR116W	1.34504e-05
YPR115W	9.17615e-05
YPR114W	4.72258e-05
YPR113W	5.35027e-05
YPR112C	8.30935e-05
YPR111W	3.93797e-05
YPR110C	0.000119858
YPR109W	1.57668e-05
YPR108W-A	7.47244e-08
YPR108W	0.000196376
YPR107C	3.16831e-05
YPR106W	4.76742e-05
YPR105C	3.52699e-05
YPR104C	5.38763e-05
YPR103W	0.000221633
YPR102C	0.000205268
YPR101W	2.12964e-05
YPR100W	5.23818e-05
YPR098C	0.000158565
YPR097W	8.91462e-05
YPR096C	2.24173e-07
YPR095C	3.30282e-05
YPR094W	1.8158e-05
YPR093C	2.83953e-05
YPR091C	4.3639e-05
YPR089W	7.22585e-05
YPR088C	0.000178367
YPR086W	5.89575e-05
YPR085C	1.10592e-05
YPR084W	2.42107e-05
YPR083W	3.10853e-05
YPR082C	2.57052e-05
YPR081C	3.60919e-05
YPR080W	0.000496245
YPR079W	2.68261e-05
YPR078C	4.63291e-06
YPR075C	6.53091e-05
YPR074C	0.000818979
YPR073C	8.33177e-05
YPR072W	9.15374e-05
YPR071W	7.47244e-06
YPR070W	2.18195e-05
YPR069C	0.000366075
YPR068C	1.63646e-05
YPR067W	1.73361e-05
YPR066W	9.56472e-06
YPR065W	0.00020482
YPR064W	1.49449e-07
YPR063C	0.00010155
YPR062W	0.000100728
YPR061C	3.45974e-05
YPR060C	2.65272e-05
YPR058W	5.52213e-05
YPR057W	1.58416e-05
YPR056W	3.55688e-05
YPR055W	5.86586e-05
YPR054W	1.49449e-06
YPR053C	5.97795e-07
YPR052C	4.3116e-05
YPR051W	3.00392e-05
YPR049C	6.53091e-05
YPR048W	2.51821e-05
YPR047W	1.63646e-05
YPR046W	1.22548e-05
YPR045C	6.76256e-05
YPR043W	0.000583074
YPR042C	0.000124491
YPR041W	0.000243153
YPR040W	6.88212e-05
YPR037C	3.65402e-05
YPR036W-A	0.000316458
YPR036W	0.000461647
YPR035W	0.000632841
YPR034W	4.6628e-05
YPR033C	0.000224248
YPR032W	6.09751e-05
YPR031W	1.84569e-05
YPR030W	0.000171418
YPR029C	8.41397e-05
YPR028W	0.000353895
YPR027C	1.04614e-06
YPR026W	0.00021969
YPR025C	1.82327e-05
YPR024W	0.000122324
YPR023C	9.39285e-05
YPR022C	5.64916e-05
YPR021C	3.22809e-05
YPR020W	0.000230973
YPR019W	8.74275e-05
YPR018W	4.38632e-05
YPR017C	8.5933e-06
YPR016C	0.000182552
YPR015C	1.45713e-05
YPR014C	1.49449e-07
YPR013C	4.93181e-06
YPR011C	2.30898e-05
YPR010C-A	0.000404408
YPR010C	0.000181506
YPR009W	1.92789e-05
YPR008W	0.000114029
YPR007C	3.81094e-06
YPR006C	0.000243078
YPR005C	5.18587e-05
YPR004C	0.000156772
YPR003C	5.26807e-05
YPR002W	0.000309135
YPR001W	0.000184569
YPL001W	5.0439e-05
YPL002C	2.15206e-05
YPL003W	2.07734e-05
YPL004C	0.00152819
YPL005W	1.27031e-05
YPL006W	0.000148851
YPL007C	2.67513e-05
YPL008W	1.77844e-05
YPL009C	0.000107528
YPL010W	0.000111937
YPL011C	2.25668e-05
YPL012W	0.000112311
YPL013C	4.69269e-05
YPL014W	1.47954e-05
YPL015C	3.08612e-05
YPL016W	0.000110368
YPL017C	3.34765e-05
YPL018W	1.4646e-05
YPL019C	0.000138987
YPL020C	4.48346e-05
YPL021W	0
YPL022W	4.26676e-05
YPL023C	8.07023e-05
YPL024W	1.12834e-05
YPL026C	7.46497e-05
YPL027W	1.64394e-06
YPL028W	0.000776984
YPL029W	1.64394e-05
YPL030W	3.86325e-05
YPL031C	7.5098e-05
YPL032C	8.6755e-05
YPL033C	1.12087e-06
YPL034W	1.41976e-06
YPL036W	0.000943096
YPL037C	0.00080112
YPL038W	1.21053e-05
YPL038W-A	1.49449e-07
YPL039W	1.83822e-05
YPL040C	1.35251e-05
YPL041C	5.45488e-06
YPL042C	2.1969e-05
YPL043W	8.48122e-05
YPL045W	3.22062e-05
YPL046C	1.3002e-05
YPL047W	1.54679e-05
YPL048W	0.000663478
YPL049C	5.50719e-05
YPL050C	7.10629e-05
YPL051W	2.03998e-05
YPL052W	2.3314e-05
YPL053C	7.57705e-05
YPL054W	0.000427125
YPL055C	4.05753e-05
YPL056C	3.73622e-07
YPL057C	0.000160508
YPL058C	5.90323e-06
YPL059W	8.86231e-05
YPL060C-A	5.23071e-07
YPL060W	2.05492e-05
YPL061W	0.00407166
YPL062W	0
YPL063W	0.000123893
YPL064C	1.8158e-05
YPL065W	3.66897e-05
YPL066W	2.33887e-05
YPL067C	4.3639e-05
YPL068C	8.14496e-06
YPL069C	1.43471e-05
YPL070W	4.59555e-05
YPL071C	1.25537e-05
YPL072W	8.66803e-06
YPL074W	4.17709e-05
YPL075W	2.68261e-05
YPL076W	9.93834e-06
YPL077C	1.18812e-05
YPL078C	0.000579637
YPL079W	0.000326546
YPL080C	0
YPL081W	0.000252419
YPL082C	5.94059e-05
YPL083C	2.21931e-05
YPL084W	0.000111339
YPL085W	0.000211022
YPL086C	6.67289e-05
YPL087W	8.1076e-05
YPL088W	4.07995e-05
YPL089C	4.97664e-05
YPL090C	0.000118139
YPL091W	0.000257425
YPL092W	0.000291051
YPL093W	0.000108126
YPL094C	9.98318e-05
YPL095C	2.57052e-05
YPL096W	5.76872e-05
YPL096C-A	7.47244e-06
YPL097W	2.5481e-05
YPL098C	0.000136895
YPL099C	4.19951e-05
YPL100W	6.22454e-05
YPL101W	4.92434e-05
YPL103C	1.25537e-05
YPL104W	2.88436e-05
YPL105C	0.000111937
YPL106C	0.0015175
YPL107W	3.81094e-05
YPL108W	1.43471e-05
YPL109C	4.90192e-05
YPL110C	0.000120456
YPL111W	0.00107327
YPL112C	5.30543e-05
YPL113C	6.78497e-05
YPL115C	3.75864e-05
YPL116W	4.63291e-05
YPL117C	0.000257799
YPL118W	9.34055e-05
YPL119C	9.46758e-05
YPL119C-A	0
YPL120W	2.74238e-05
YPL121C	2.98898e-07
YPL122C	2.44349e-05
YPL123C	0.000113207
YPL124W	1.22548e-05
YPL125W	0.000109546
YPL126W	9.22099e-05
YPL127C	0.000196525
YPL128C	4.24434e-05
YPL129W	8.92956e-05
YPL130W	7.47244e-07
YPL131W	0.00184024
YPL132W	1.95778e-05
YPL133C	3.34018e-05
YPL134C	0.000210573
YPL135W	0.000642256
YPL137C	5.97795e-05
YPL138C	3.75864e-05
YPL139C	6.55333e-05
YPL140C	3.01886e-05
YPL141C	3.6316e-05
YPL143W	0.000552512
YPL144W	1.92042e-05
YPL145C	0.000239267
YPL146C	5.97795e-05
YPL147W	0.000214833
YPL148C	1.78591e-05
YPL149W	1.8158e-05
YPL150W	3.13095e-05
YPL151C	1.44965e-05
YPL152W	5.80608e-05
YPL152W-A	4.48346e-07
YPL153C	2.49579e-05
YPL154C	0.00134362
YPL155C	2.44349e-05
YPL156C	0.000156025
YPL157W	1.86064e-05
YPL158C	4.22193e-05
YPL159C	8.44386e-05
YPL160W	0.000371978
YPL161C	3.80347e-05
YPL162C	2.80216e-05
YPL163C	0.000129273
YPL164C	1.83075e-05
YPL165C	0
YPL166W	2.3314e-05
YPL167C	1.11339e-05
YPL168W	1.38987e-05
YPL169C	5.9929e-05
YPL170W	0.000116944
YPL171C	1.21053e-05
YPL172C	1.84569e-05
YPL173W	5.23818e-05
YPL174C	1.33009e-05
YPL175W	1.35998e-05
YPL176C	5.05137e-05
YPL177C	0.000184196
YPL178W	6.2619e-05
YPL179W	0.000119185
YPL180W	6.20212e-05
YPL181W	0.000117392
YPL183C	5.94059e-05
YPL183W-A	4.71511e-05
YPL184C	8.06276e-05
YPL186C	0.000221707
YPL187W	6.72519e-07
YPL188W	9.55725e-05
YPL189W	1.34504e-06
YPL189C-A	5.35027e-05
YPL190C	0.000215505
YPL191C	2.3314e-05
YPL192C	0
YPL193W	4.84214e-05
YPL194W	1.48702e-05
YPL195W	8.44386e-05
YPL196W	5.9107e-05
YPL198W	0.000124042
YPL199C	3.69138e-05
YPL200W	1.59163e-05
YPL201C	0.000201905
YPL202C	2.94414e-05
YPL203W	9.63197e-05
YPL204W	0.000105586
YPL206C	0.000160807
YPL207W	6.52344e-05
YPL208W	2.05492e-05
YPL209C	1.09845e-05
YPL210C	0.000151167
YPL211W	5.26807e-05
YPL212C	5.06631e-05
YPL213W	3.60172e-05
YPL214C	4.5283e-05
YPL215W	6.55333e-05
YPL216W	1.92789e-05
YPL217C	9.05659e-05
YPL218W	0.000343732
YPL219W	4.00523e-05
YPL220W	7.63683e-05
YPL221W	0.000151616
YPL222W	0.000196152
YPL223C	0.00517728
YPL224C	3.44479e-05
YPL225W	0.000261984
YPL226W	0.000249953
YPL227C	2.45843e-05
YPL228W	0.000107229
YPL229W	5.0439e-05
YPL230W	0.00012068
YPL231W	0.00300691
YPL232W	0.000141603
YPL233W	2.66766e-05
YPL234C	0.000181281
YPL235W	0.00014362
YPL236C	2.60041e-05
YPL237W	0.000169699
YPL239W	7.4276e-05
YPL240C	0.00086755
YPL241C	8.96693e-06
YPL242C	5.94806e-05
YPL243W	0.000177246
YPL244C	1.15076e-05
YPL245W	1.24042e-05
YPL246C	7.01662e-05
YPL247C	6.38146e-05
YPL248C	1.91294e-05
YPL249C	0.000104838
YPL249C-A	0.000560433
YPL250C	4.57313e-05
YPL252C	3.27293e-05
YPL253C	1.68877e-05
YPL254W	4.59555e-05
YPL255W	8.21968e-06
YPL256C	3.4149e-05
YPL257W	2.83953e-05
YPL257W-A	0
YPL257W-B	0
YPL258C	3.88567e-06
YPL259C	5.58191e-05
YPL260W	0.000298748
YPL261C	1.56921e-06
YPL262W	0.000858658
YPL263C	2.99645e-05
YPL264C	1.28526e-05
YPL265W	0.000713468
YPL266W	3.80347e-05
YPL267W	2.6303e-05
YPL268W	1.61405e-05
YPL269W	5.8285e-06
YPL270W	6.35157e-05
YPL271W	0.00050282
YPL272C	0.00128018
YPL273W	4.52083e-05
YPL274W	3.72875e-05
YPL275W	3.73622e-07
YPL276W	1.34504e-05
YPL277C	8.81748e-06
YPL278C	0
YPL279C	4.48346e-07
YPL280W	7.47244e-08
YPL281C	2.24173e-07
YPL282C	5.97795e-07
YPL283C	0
YOR396W	0
YOR394C-A	0
YOR394W	7.47244e-08
YOR393W	7.47244e-08
YOR391C	5.30543e-06
YOR390W	6.72519e-07
YOR389W	5.75378e-06
YOR388C	1.07603e-05
YOR387C	0
YOR386W	2.89931e-05
YOR385W	3.46721e-05
YOR384W	7.47244e-08
YOR383C	2.15206e-05
YOR382W	3.15337e-05
YOR381W-A	7.47244e-08
YOR381W	8.96693e-07
YOR380W	7.77134e-06
YOR378W	1.94283e-06
YOR377W	8.21968e-07
YOR376W-A	0
YOR376W	0
YOR375C	0.000593835
YOR374W	0.0214777
YOR373W	2.72744e-05
YOR372C	7.10629e-05
YOR371C	4.37138e-05
YOR370C	8.96693e-05
YOR369C	0.00118879
YOR368W	2.1147e-05
YOR367W	6.05267e-05
YOR365C	3.28787e-06
YOR363C	4.40874e-05
YOR362C	0.000211022
YOR361C	0.000326994
YOR360C	2.35382e-05
YOR359W	3.02634e-05
YOR358W	1.9802e-05
YOR357C	4.9617e-05
YOR356W	0.000196376
YOR355W	0.000270801
YOR354C	5.24565e-05
YOR353C	4.61049e-05
YOR352W	4.58808e-05
YOR351C	9.71417e-07
YOR350C	3.63908e-05
YOR349W	4.48346e-06
YOR348C	0.000508948
YOR347C	9.43769e-05
YOR346W	3.93797e-05
YOR344C	0.000269381
YOR343W-A	0
YOR343W-B	1.49449e-07
YOR343C	1.49449e-07
YOR342C	2.92172e-05
YOR341W	0.000189426
YOR340C	8.31682e-05
YOR339C	3.43732e-06
YOR338W	3.96786e-05
YOR337W	2.24173e-05
YOR336W	7.24826e-05
YOR335C	0.000490192
YOR334W	9.34055e-06
YOR332W	0.000640612
YOR330C	4.15468e-05
YOR329C	7.24826e-05
YOR328W	5.75378e-05
YOR327C	0.000144816
YOR326W	0.000158789
YOR324C	8.07771e-05
YOR323C	0.000268036
YOR322C	5.86586e-05
YOR321W	6.32168e-05
YOR320C	6.09751e-05
YOR319W	1.44218e-05
YOR317W	0.00088937
YOR316C-A	1.49449e-07
YOR316C	0.000100803
YOR315W	1.77844e-05
YOR314W	2.98898e-07
YOR313C	4.48346e-07
YOR312C	0.000474425
YOR311C	2.29404e-05
YOR310C	0.000171044
YOR308C	3.3626e-05
YOR307C	3.34018e-05
YOR306C	0.00010708
YOR305W	1.34504e-05
YOR304C-A	1.11339e-05
YOR304W	7.35288e-05
YOR303W	0.000185541
YOR302W	7.91331e-05
YOR301W	2.20437e-05
YOR299W	2.4136e-05
YOR298C-A	0.000605267
YOR298W	1.71866e-06
YOR297C	2.94414e-05
YOR296W	2.57799e-05
YOR295W	1.20306e-05
YOR294W	9.04912e-05
YOR293C-A	0
YOR293W	0.000461797
YOR292C	1.47954e-05
YOR291W	4.58808e-05
YOR290C	0.000135401
YOR289W	9.81878e-05
YOR288C	3.65402e-05
YOR287C	3.46721e-05
YOR286W	5.02895e-05
YOR285W	0.000807621
YOR284W	1.65141e-05
YOR283W	8.89967e-05
YOR281C	4.10237e-05
YOR280C	5.46982e-05
YOR279C	3.16831e-05
YOR278W	2.91425e-05
YOR276W	0.000194956
YOR275C	3.73622e-05
YOR274W	3.4149e-05
YOR273C	2.61535e-06
YOR272W	6.2619e-05
YOR271C	0.00011246
YOR270C	0.000338427
YOR269W	6.35157e-06
YOR268C	7.47244e-08
YOR267C	9.00429e-05
YOR266W	1.80086e-05
YOR265W	4.76742e-05
YOR264W	7.71903e-05
YOR262W	3.31776e-05
YOR261C	0.00023172
YOR260W	7.57705e-05
YOR259C	0.000237848
YOR258W	1.63646e-05
YOR257W	6.14982e-05
YOR256C	6.643e-05
YOR255W	7.47244e-08
YOR254C	0.000119933
YOR253W	5.38763e-05
YOR252W	3.95292e-05
YOR251C	9.03418e-05
YOR250C	3.45227e-05
YOR249C	1.80086e-05
YOR247W	0.000131365
YOR246C	2.06239e-05
YOR245C	6.02279e-05
YOR244W	4.70016e-05
YOR243C	5.2606e-05
YOR242C	1.71866e-06
YOR241W	5.84345e-05
YOR239W	0.00011119
YOR238W	2.04745e-05
YOR237W	0.000207211
YOR236W	1.94283e-05
YOR235W	0
YOR234C	0.00032677
YOR233W	2.847e-05
YOR232W	0.000125836
YOR231W	2.57052e-05
YOR230W	0.00152998
YOR229W	2.42854e-05
YOR228C	2.80216e-05
YOR227W	8.18232e-05
YOR226C	3.4971e-05
YOR224C	8.31682e-05
YOR223W	5.90323e-05
YOR222W	5.21576e-05
YOR221C	3.97534e-05
YOR220W	0.000170073
YOR219C	4.0127e-05
YOR217W	0.000118139
YOR216C	3.31776e-05
YOR215C	0.000336484
YOR214C	7.47244e-08
YOR213C	1.65888e-05
YOR212W	3.796e-05
YOR211C	7.06893e-05
YOR210W	7.1586e-05
YOR209C	0.000156548
YOR208W	3.82589e-05
YOR207C	0.000110293
YOR206W	9.50494e-05
YOR205C	1.24042e-05
YOR204W	0.000490042
YOR202W	5.44741e-05
YOR201C	2.42854e-05
YOR198C	0.00027917
YOR197W	0.000181506
YOR196C	6.2619e-05
YOR195W	8.7577e-05
YOR194C	5.11115e-05
YOR193W	1.55427e-05
YOR192C-A	0
YOR192C-B	0
YOR192C-C	0
YOR192C	5.23071e-07
YOR191W	7.63683e-05
YOR190W	1.12087e-06
YOR189W	3.33271e-05
YOR188W	3.84083e-05
YOR187W	0.000390734
YOR186W	5.90323e-06
YOR185C	0.000290528
YOR184W	0.000188829
YOR183W	6.72519e-07
YOR182C	0.000325275
YOR181W	6.29927e-05
YOR180C	0.000105137
YOR179C	1.82327e-05
YOR178C	0.00026557
YOR177C	2.09228e-05
YOR176W	0.000199888
YOR175C	6.17223e-05
YOR174W	2.49579e-05
YOR173W	0.000321315
YOR172W	1.33009e-05
YOR171C	8.2421e-05
YOR168W	0.000335214
YOR167C	0.000481599
YOR166C	1.72613e-05
YOR165W	0.00013159
YOR164C	9.81131e-05
YOR163W	6.61311e-05
YOR162C	4.25182e-05
YOR161C-C	2.24173e-07
YOR161C	0.000178517
YOR160W	6.38893e-05
YOR159C	2.78722e-05
YOR158W	5.22323e-05
YOR157C	0.000195479
YOR156C	2.85447e-05
YOR155C	4.94675e-05
YOR154W	1.41976e-05
YOR153W	0.000207734
YOR152C	5.91817e-05
YOR151C	0.000257425
YOR150W	4.84961e-05
YOR149C	1.53185e-05
YOR148C	2.40613e-05
YOR147W	5.2606e-05
YOR145C	0.00010043
YOR144C	1.68877e-05
YOR143C	2.09228e-05
YOR142W-A	0
YOR142W-B	0
YOR142W	0.000939809
YOR141C	0.000144069
YOR140W	4.0127e-05
YOR138C	8.39155e-05
YOR137C	7.69661e-06
YOR136W	0.000388417
YOR134W	5.50719e-05
YOR133W	5.07379e-05
YOR132W	7.9432e-05
YOR131C	4.87203e-05
YOR130C	1.65141e-05
YOR129C	8.5933e-06
YOR128C	0.000171044
YOR127W	3.15337e-05
YOR126C	3.76611e-05
YOR125C	4.87203e-05
YOR124C	0.000135475
YOR123C	9.80384e-05
YOR122C	0.000441621
YOR120W	0.000443938
YOR119C	2.58546e-05
YOR118W	4.19204e-05
YOR117W	0.000227087
YOR116C	0.000116645
YOR115C	2.2492e-05
YOR114W	1.898e-05
YOR113W	0.000137642
YOR112W	6.33663e-05
YOR111W	3.16831e-05
YOR110W	3.12348e-05
YOR109W	0.000108276
YOR108W	2.66019e-05
YOR107W	3.3626e-06
YOR106W	1.52438e-05
YOR105W	0
YOR104W	2.78722e-05
YOR103C	5.15598e-05
YOR101W	1.94283e-05
YOR100C	4.49094e-05
YOR099W	0.000206314
YOR098C	8.38408e-05
YOR097C	1.3002e-05
YOR096W	0.000893928
YOR095C	9.90845e-05
YOR094W	2.50327e-05
YOR093C	4.84214e-05
YOR092W	2.35382e-05
YOR091W	0.000103568
YOR090C	3.90061e-05
YOR089C	0.000127555
YOR087W	5.94059e-05
YOR086C	0.000236428
YOR085W	8.95198e-05
YOR084W	8.85484e-05
YOR083W	1.40482e-05
YOR081C	3.88567e-05
YOR080W	1.36746e-05
YOR079C	1.93536e-05
YOR078W	2.78722e-05
YOR077W	2.96656e-05
YOR076C	4.61049e-05
YOR075W	4.3639e-05
YOR074C	5.76125e-05
YOR073W	1.00878e-05
YOR072W-B	7.47244e-08
YOR072W	2.24173e-07
YOR071C	6.50102e-06
YOR070C	7.19596e-05
YOR068C	0
YOR069W	7.20343e-05
YOR067C	4.9617e-05
YOR066W	3.76611e-05
YOR065W	0.000535176
YOR064C	2.0325e-05
YOR063W	0.00293846
YOR062C	1.44218e-05
YOR061W	8.06276e-05
YOR060C	8.96693e-06
YOR059C	1.18065e-05
YOR058C	3.09359e-05
YOR057W	5.44741e-05
YOR056C	6.28432e-05
YOR054C	0.000105586
YOR052C	0.000196152
YOR051C	4.17709e-05
YOR049C	1.49449e-06
YOR048C	7.592e-05
YOR047C	3.51205e-06
YOR046C	0.00020594
YOR045W	8.24957e-05
YOR044W	1.44965e-05
YOR043W	7.65178e-05
YOR042W	0.000241659
YOR040W	0.000107155
YOR039W	8.66803e-05
YOR038C	4.05006e-05
YOR037W	2.17448e-05
YOR036W	9.30319e-05
YOR035C	9.90845e-05
YOR034C-A	0
YOR034C	9.5423e-05
YOR033C	1.11339e-05
YOR032W-A	0
YOR032C	4.40874e-06
YOR031W	1.30768e-05
YOR030W	1.77097e-05
YOR029W	0
YOR028C	4.83467e-05
YOR027W	0.00165604
YOR026W	1.12087e-05
YOR025W	3.20568e-05
YOR023C	6.09004e-05
YOR022C	2.87689e-05
YOR021C	8.1599e-05
YOR020W-A	9.88604e-05
YOR020C	0.000451784
YOR019W	2.1147e-05
YOR018W	5.7463e-05
YOR017W	1.90547e-05
YOR016C	7.50233e-05
YOR015W	2.98898e-07
YOR014W	0.000137493
YOR012W	6.65047e-06
YOR011W-A	1.71866e-06
YOR011W	1.50196e-05
YOR010C	1.94283e-06
YOR009W	4.64786e-05
YOR008C-A	2.98898e-07
YOR008C	0.000150271
YOR007C	0.000486232
YOR006C	4.13226e-05
YOR005C	2.95161e-05
YOR004W	2.01009e-05
YOR003W	3.69886e-05
YOR002W	6.62805e-05
YOR001W	8.71286e-05
YOL001W	1.52438e-05
YOL002C	4.65533e-05
YOL003C	2.1147e-05
YOL004W	0.000218868
YOL005C	8.26452e-05
YOL006C	9.67681e-05
YOL007C	3.10853e-05
YOL008W	2.5481e-05
YOL009C	1.63646e-05
YOL010W	4.745e-05
YOL011W	4.42368e-05
YOL012C	8.1599e-05
YOL013C	3.07864e-05
YOL013W-A	0
YOL014W	7.47244e-08
YOL015W	2.98898e-07
YOL016C	8.60825e-05
YOL017W	3.11601e-05
YOL018C	5.96301e-05
YOL019W	4.45357e-05
YOL019W-A	0
YOL020W	6.24696e-05
YOL021C	0.000136447
YOL022C	5.84345e-05
YOL023W	1.34504e-05
YOL024W	7.47244e-08
YOL025W	3.73622e-05
YOL026C	4.90939e-05
YOL027C	0.000185541
YOL028C	1.63646e-05
YOL029C	7.47244e-08
YOL030W	0.000282832
YOL031C	2.72744e-05
YOL032W	8.52605e-05
YOL033W	1.48702e-05
YOL034W	3.19073e-05
YOL036W	6.3441e-05
YOL038W	0.000200934
YOL038C-A	5.00653e-06
YOL039W	0.000812702
YOL040C	0.00133166
YOL041C	9.12385e-05
YOL042W	2.21931e-05
YOL043C	1.2479e-05
YOL044W	5.32785e-05
YOL045W	2.58546e-05
YOL047C	1.34504e-06
YOL048C	4.42368e-05
YOL049W	8.22715e-05
YOL051W	0.00021812
YOL052C	5.45488e-05
YOL052C-A	0.00416342
YOL053W	2.9815e-05
YOL054W	3.55688e-05
YOL055C	8.5933e-05
YOL056W	1.80833e-05
YOL057W	0.000110592
YOL058W	0.000200784
YOL059W	0.000209976
YOL060C	7.68914e-05
YOL061W	0.000156548
YOL062C	4.13973e-05
YOL063C	2.45843e-05
YOL064C	5.4773e-05
YOL065C	4.90939e-05
YOL066C	3.25051e-05
YOL067C	3.05623e-05
YOL068C	1.33757e-05
YOL069W	2.51821e-05
YOL070C	9.46758e-05
YOL071W	7.38277e-05
YOL072W	2.01756e-05
YOL073C	2.62283e-05
YOL075C	2.7125e-05
YOL076W	4.8795e-05
YOL077C	7.47991e-05
YOL077W-A	0.000219241
YOL078W	3.4971e-05
YOL080C	8.96693e-06
YOL081W	0.000140631
YOL082W	9.28824e-05
YOL083W	0.000112087
YOL084W	0.000162152
YOL085C	2.98898e-07
YOL086C	0.00275449
YOL086W-A	2.65272e-05
YOL087C	0.000110891
YOL088C	6.89706e-05
YOL089C	9.07154e-05
YOL090W	0.000103792
YOL091W	4.78236e-06
YOL092W	8.11507e-05
YOL093W	3.70633e-05
YOL094C	5.29796e-05
YOL095C	7.02409e-06
YOL096C	4.43116e-05
YOL097C	0.000111713
YOL097W-A	1.49449e-07
YOL098C	0.00011657
YOL100W	8.21221e-05
YOL101C	2.40613e-05
YOL102C	3.10853e-05
YOL103W	2.62283e-05
YOL103W-A	0
YOL103W-B	0
YOL104C	8.21968e-07
YOL105C	1.11339e-05
YOL107W	2.71997e-05
YOL108C	2.22679e-05
YOL109W	0.00155995
YOL110W	3.53446e-05
YOL111C	7.592e-05
YOL112W	1.90547e-05
YOL113W	2.45843e-05
YOL114C	3.58677e-06
YOL115W	2.7648e-05
YOL116W	1.92789e-05
YOL117W	3.84083e-05
YOL118C	1.79339e-06
YOL119C	4.94675e-05
YOL120C	0.00063725
YOL121C	0.000395143
YOL122C	0.000116719
YOL123W	0.000276929
YOL124C	2.71997e-05
YOL125W	2.04745e-05
YOL126C	0.00171463
YOL127W	0.00138584
YOL128C	1.2479e-05
YOL129W	0.000148851
YOL130W	6.74014e-05
YOL131W	2.39118e-06
YOL132W	1.49449e-06
YOL133W	4.1472e-05
YOL135C	2.03998e-05
YOL136C	8.81748e-06
YOL137W	3.6316e-05
YOL138C	4.10237e-05
YOL139C	0.000371305
YOL140W	1.84569e-05
YOL141W	2.4659e-05
YOL142W	4.83467e-05
YOL143C	0.000333121
YOL144W	2.44349e-05
YOL145C	0.000113955
YOL146W	3.89314e-05
YOL147C	0.000497515
YOL148C	3.00392e-05
YOL149W	4.20698e-05
YOL151W	0.000207061
YOL152W	5.5296e-06
YOL153C	1.44965e-05
YOL154W	1.34504e-06
YOL155C	0.00231698
YOL155W-A	0
YOL156W	2.98898e-07
YOL157C	4.78236e-06
YOL158C	2.61535e-06
YOL159C	1.53185e-05
YOL159C-A	6.94937e-06
YOL160W	0
YOL161C	1.49449e-07
YOL162W	7.47244e-08
YOL163W	7.47244e-07
YOL164W	4.85708e-06
YOL164W-A	2.98898e-07
YOL165C	0
YOL166W-A	0
YNR077C	0
YNR076W	0
YNR075C-A	0
YNR075W	4.85708e-06
YNR074C	9.41527e-06
YNR073C	1.12087e-06
YNR072W	7.47244e-08
YNR071C	3.28787e-06
YNR070W	2.31646e-06
YNR069C	3.66149e-06
YNR068C	1.49449e-07
YNR067C	0.000186138
YNR066C	7.47244e-06
YNR065C	1.49449e-07
YNR064C	2.29404e-05
YNR063W	1.21053e-05
YNR062C	4.48346e-07
YNR061C	4.08742e-05
YNR060W	1.41229e-05
YNR059W	5.67905e-06
YNR058W	1.17317e-05
YNR057C	1.35251e-05
YNR056C	1.56921e-05
YNR055C	1.48702e-05
YNR054C	3.30282e-05
YNR053C	0.000109396
YNR052C	6.81486e-05
YNR051C	4.28171e-05
YNR050C	0.000376163
YNR049C	4.26676e-05
YNR048W	1.63646e-05
YNR047W	7.2109e-05
YNR046W	5.70147e-05
YNR045W	2.5481e-05
YNR044W	3.58677e-06
YNR043W	0.000299047
YNR041C	3.75864e-05
YNR040W	1.95778e-05
YNR039C	5.14851e-05
YNR038W	5.43993e-05
YNR037C	4.34896e-05
YNR036C	0.000129946
YNR035C	0.00024121
YNR034W-A	0.000384382
YNR034W	8.13749e-05
YNR033W	5.6118e-05
YNR032C-A	2.15206e-05
YNR032W	2.90678e-05
YNR031C	5.23071e-05
YNR030W	7.18101e-05
YNR029C	4.87203e-05
YNR028W	4.61797e-05
YNR027W	1.28526e-05
YNR026C	6.16476e-05
YNR024W	2.31646e-05
YNR023W	3.69886e-05
YNR022C	2.58546e-05
YNR021W	0.000142798
YNR020C	2.34635e-05
YNR019W	0.000103717
YNR018W	0.000173435
YNR017W	8.80253e-05
YNR016C	0.00469859
YNR015W	2.48085e-05
YNR014W	2.05492e-05
YNR013C	6.36652e-05
YNR012W	2.01756e-05
YNR011C	3.70633e-05
YNR010W	1.93536e-05
YNR009W	1.71866e-05
YNR008W	4.55819e-05
YNR007C	8.35419e-05
YNR006W	9.34055e-05
YNR004W	5.45488e-06
YNR003C	3.8782e-05
YNR002C	0.000248384
YNR001C	0.00180661
YNL001W	5.23071e-05
YNL002C	9.91593e-05
YNL003C	2.95161e-05
YNL004W	7.95067e-05
YNL005C	7.03904e-05
YNL006W	4.02764e-05
YNL007C	0.00061827
YNL008C	3.81842e-05
YNL009W	0.000161106
YNL010W	0.000198991
YNL011C	1.41229e-05
YNL012W	2.88436e-05
YNL014W	0.00103209
YNL015W	0.000907005
YNL016W	0.00041076
YNL018C	0
YNL019C	7.47244e-08
YNL020C	3.50457e-05
YNL021W	5.05137e-05
YNL022C	3.59424e-05
YNL023C	3.75116e-05
YNL024C	1.56921e-06
YNL024C-A	6.16476e-05
YNL025C	1.2479e-05
YNL026W	3.69886e-05
YNL027W	8.33177e-05
YNL029C	8.96693e-06
YNL030W	0.000164917
YNL031C	0.000405828
YNL032W	1.96525e-05
YNL033W	0
YNL034W	7.47244e-08
YNL035C	4.49841e-05
YNL036W	0.00292397
YNL037C	0.000446852
YNL038W	9.11637e-06
YNL039W	5.18587e-05
YNL040W	3.86325e-05
YNL041C	6.53838e-05
YNL042W	8.21968e-06
YNL042W-B	0
YNL044W	0.000104465
YNL045W	0.000192116
YNL046W	5.75378e-06
YNL047C	3.11601e-05
YNL048W	4.92434e-05
YNL049C	3.69138e-05
YNL050C	3.1459e-05
YNL051W	3.46721e-05
YNL052W	0.000598019
YNL053W	2.65272e-05
YNL054W	6.38893e-05
YNL054W-A	0
YNL054W-B	2.98898e-07
YNL055C	0.00330259
YNL056W	2.15206e-05
YNL058C	2.32393e-05
YNL059C	5.03642e-05
YNL061W	9.6245e-05
YNL062C	4.30412e-05
YNL063W	5.45488e-06
YNL064C	0.00053398
YNL065W	2.01756e-06
YNL066W	5.41005e-05
YNL067W	0.000660339
YNL067W-B	0
YNL068C	5.38763e-05
YNL069C	0.000942947
YNL070W	7.60694e-05
YNL071W	0.000680963
YNL072W	2.55557e-05
YNL073W	1.75602e-05
YNL074C	0.000131365
YNL075W	4.73753e-05
YNL076W	3.90809e-05
YNL077W	8.94451e-05
YNL078W	1.6813e-05
YNL079C	0.000334317
YNL080C	1.74108e-05
YNL081C	4.5806e-05
YNL082W	5.1784e-05
YNL083W	2.13712e-05
YNL084C	0.000106183
YNL085W	0.000141902
YNL086W	1.20306e-05
YNL087W	5.76872e-05
YNL088W	0.000136223
YNL090W	2.77975e-05
YNL091W	0.000135625
YNL092W	1.49449e-05
YNL093W	2.01756e-05
YNL094W	2.74986e-05
YNL095C	1.84569e-05
YNL096C	0.000322735
YNL097C	2.94414e-05
YNL097C-B	3.73622e-07
YNL098C	0.00032804
YNL099C	4.07995e-05
YNL100W	0.000136746
YNL101W	2.47338e-05
YNL102W	9.73659e-05
YNL103W	9.8412e-05
YNL104C	0.000681935
YNL106C	3.03381e-05
YNL107W	2.48085e-05
YNL108C	2.80964e-05
YNL110C	8.87726e-05
YNL111C	0.000201233
YNL112W	0.00013017
YNL113W	7.92826e-05
YNL115C	0.000201009
YNL116W	0.000114029
YNL117W	0.000205567
YNL118C	0.000134579
YNL119W	3.56435e-05
YNL121C	0.000177545
YNL122C	3.31776e-05
YNL123W	0.000107005
YNL124W	1.70372e-05
YNL125C	0.000177545
YNL126W	2.57799e-05
YNL127W	4.30412e-05
YNL128W	6.65047e-06
YNL129W	2.13712e-05
YNL130C-A	0
YNL130C	0.000101326
YNL131W	0.000189576
YNL132W	8.66056e-05
YNL133C	2.07734e-05
YNL134C	0.000249579
YNL135C	0.000933606
YNL136W	1.97272e-05
YNL137C	7.68914e-05
YNL138W	0.000428245
YNL138W-A	1.53932e-05
YNL139C	9.09396e-05
YNL140C	0
YNL141W	2.75733e-05
YNL142W	2.42107e-05
YNL143C	3.0637e-06
YNL144C	6.4786e-05
YNL145W	1.27779e-05
YNL146W	6.35157e-06
YNL146C-A	4.48346e-07
YNL147W	7.00167e-05
YNL148C	1.66635e-05
YNL149C	6.23949e-05
YNL151C	3.58677e-05
YNL152W	1.75602e-05
YNL153C	3.33271e-05
YNL154C	0.000137717
YNL155W	7.89089e-05
YNL156C	8.70539e-05
YNL157W	9.66933e-05
YNL158W	2.30898e-05
YNL159C	5.01401e-05
YNL160W	0.000806949
YNL161W	9.82626e-05
YNL162W	0.000150719
YNL162W-A	3.58677e-06
YNL163C	9.89351e-05
YNL164C	3.74369e-05
YNL165W	2.0325e-05
YNL166C	8.07771e-05
YNL167C	4.93928e-05
YNL168C	7.49486e-05
YNL169C	3.20568e-05
YNL172W	2.70502e-05
YNL173C	0.000161554
YNL175C	6.53091e-05
YNL176C	3.72875e-05
YNL177C	6.32916e-05
YNL178W	0.0017419
YNL180C	0.000193611
YNL181W	5.40257e-05
YNL182C	2.77975e-05
YNL183C	7.06893e-05
YNL184C	1.04614e-06
YNL185C	2.36876e-05
YNL186W	0.000111713
YNL187W	3.28787e-06
YNL188W	9.11637e-06
YNL189W	0.000348813
YNL190W	0.000177919
YNL191W	2.36876e-05
YNL192W	0.000147805
YNL193W	1.83075e-05
YNL194C	0.000110816
YNL195C	0.000154679
YNL196C	1.00131e-05
YNL197C	8.40649e-05
YNL199C	7.90584e-05
YNL200C	0.000223127
YNL201C	4.05006e-05
YNL202W	0.000388417
YNL204C	5.23071e-07
YNL206C	2.35382e-05
YNL207W	7.57705e-05
YNL208W	0.00170215
YNL209W	0.000499383
YNL210W	8.96693e-07
YNL211C	3.3626e-06
YNL212W	8.29441e-05
YNL213C	7.17354e-06
YNL214W	2.06987e-05
YNL215W	5.98542e-05
YNL216W	0.00013824
YNL217W	2.03998e-05
YNL218W	2.66766e-05
YNL219C	7.39771e-05
YNL220W	0.000132785
YNL221C	4.3116e-05
YNL222W	2.06239e-05
YNL223W	3.92303e-05
YNL224C	5.33532e-05
YNL225C	3.35512e-05
YNL227C	2.1147e-05
YNL229C	8.69045e-05
YNL230C	1.27779e-05
YNL231C	4.33401e-05
YNL232W	3.59424e-05
YNL233W	6.81486e-05
YNL234W	2.91425e-06
YNL236W	3.84831e-05
YNL237W	6.7775e-05
YNL238W	3.88567e-05
YNL239W	0.000518139
YNL240C	6.19465e-05
YNL241C	0.000229254
YNL242W	6.48608e-05
YNL243W	0.00029561
YNL244C	0.000199962
YNL245C	1.898e-05
YNL246W	2.87689e-05
YNL247W	0.000174706
YNL248C	8.70539e-05
YNL249C	7.32299e-06
YNL250W	3.65402e-05
YNL251C	0.000146759
YNL252C	3.85578e-05
YNL253W	3.99028e-05
YNL254C	1.7635e-05
YNL255C	0.000394246
YNL256W	3.4149e-05
YNL257C	5.3951e-05
YNL258C	6.37399e-05
YNL259C	4.28171e-05
YNL260C	2.79469e-05
YNL261W	2.51074e-05
YNL262W	8.66803e-05
YNL263C	8.41397e-05
YNL264C	2.66019e-05
YNL265C	6.38893e-05
YNL267W	6.61311e-05
YNL268W	0.00024532
YNL269W	2.24173e-07
YNL270C	0.000194508
YNL271C	9.28077e-05
YNL272C	4.25929e-05
YNL273W	2.59294e-05
YNL274C	0.000431982
YNL275W	1.15823e-05
YNL277W	2.01756e-05
YNL277W-A	8.96693e-07
YNL278W	4.37138e-05
YNL279W	4.63291e-06
YNL280C	0.000201457
YNL281W	9.86362e-05
YNL282W	1.21053e-05
YNL283C	1.898e-05
YNL284C	6.10498e-05
YNL284C-A	0
YNL284C-B	7.47244e-08
YNL286W	2.05492e-05
YNL287W	0.000289781
YNL288W	3.93797e-05
YNL289W	0.00012053
YNL290W	4.61797e-05
YNL291C	3.35512e-05
YNL292W	4.22193e-05
YNL293W	4.2294e-05
YNL294C	3.63908e-05
YNL295W	2.43601e-05
YNL297C	7.04651e-05
YNL298W	4.13226e-05
YNL299W	2.13712e-05
YNL300W	0.000110144
YNL301C	6.48608e-05
YNL302C	0.000462096
YNL304W	1.54679e-05
YNL305C	0.000162002
YNL306W	7.05398e-05
YNL307C	0.000145862
YNL308C	7.62936e-05
YNL309W	3.4149e-05
YNL310C	2.63777e-05
YNL311C	2.66766e-05
YNL312W	9.69922e-05
YNL313C	7.62189e-05
YNL314W	1.09845e-05
YNL315C	4.9617e-05
YNL316C	2.05492e-05
YNL317W	3.95292e-05
YNL318C	5.23071e-07
YNL320W	2.28657e-05
YNL321W	6.88959e-05
YNL322C	0.000319521
YNL323W	8.99682e-05
YNL325C	3.45227e-05
YNL326C	1.67383e-05
YNL327W	0.000269755
YNL328C	5.90323e-06
YNL329C	2.93667e-05
YNL330C	7.02409e-05
YNL331C	5.75378e-06
YNL332W	1.71866e-06
YNL333W	2.7648e-06
YNL334C	7.47244e-08
YNL335W	5.23071e-07
YNL336W	2.01756e-06
YNL339C	0
YMR325W	1.19559e-06
YMR323W	2.4659e-06
YMR322C	8.96693e-07
YMR321C	7.47244e-08
YMR320W	7.47244e-08
YMR319C	2.01756e-06
YMR318C	0.000308313
YMR317W	6.17223e-05
YMR316C-A	7.47244e-08
YMR316W	2.91425e-05
YMR315W-A	1.49449e-07
YMR315W	0.000576274
YMR314W	0.000176499
YMR313C	5.45488e-05
YMR312W	3.09359e-05
YMR311C	0.000155651
YMR310C	2.31646e-05
YMR309C	0.000335214
YMR308C	0.000152438
YMR307W	0.00157459
YMR306W	6.20212e-06
YMR305C	0.00020878
YMR304W	0.000223949
YMR303C	0.0366149
YMR302C	8.62319e-05
YMR301C	3.69138e-05
YMR300C	6.7775e-05
YMR299C	8.74275e-06
YMR298W	9.31813e-05
YMR297W	0.00107596
YMR296C	8.83989e-05
YMR295C	0.000389389
YMR294W	1.40482e-05
YMR293C	2.26415e-05
YMR292W	4.29665e-05
YMR291W	0.000220885
YMR290C	7.39771e-05
YMR289W	4.25182e-05
YMR288W	5.14104e-05
YMR287C	1.75602e-05
YMR286W	2.71997e-05
YMR285C	4.20698e-05
YMR284W	2.67513e-05
YMR283C	1.33009e-05
YMR282C	2.26415e-05
YMR281W	2.60788e-05
YMR280C	0.00017493
YMR279C	6.72519e-07
YMR278W	8.36913e-05
YMR277W	3.94545e-05
YMR276W	0.000334989
YMR275C	3.99775e-05
YMR274C	7.84606e-06
YMR273C	5.36521e-05
YMR272W-B	0
YMR272C	0.000135625
YMR271C	3.796e-05
YMR270C	1.01625e-05
YMR269W	1.45713e-05
YMR268C	2.58546e-05
YMR267W	5.55949e-05
YMR266W	4.95423e-05
YMR265C	1.0312e-05
YMR264W	5.45488e-05
YMR263W	3.1459e-05
YMR262W	1.29273e-05
YMR261C	0.000216701
YMR260C	0.000251074
YMR259C	5.05137e-05
YMR258C	4.12479e-05
YMR257C	7.09882e-06
YMR256C	0.000309957
YMR255W	5.86586e-05
YMR254C	1.71866e-06
YMR253C	3.99028e-05
YMR252C	2.31646e-06
YMR251W-A	0.00223142
YMR251W	8.66803e-06
YMR250W	0.000326321
YMR247W-A	0
YMR247C	0.000121278
YMR246W	0.000708761
YMR244C-A	2.65272e-05
YMR244W	1.94283e-06
YMR243C	9.89351e-05
YMR242W-A	0
YMR242C	0.000318251
YMR241W	0.000189725
YMR240C	2.69008e-05
YMR239C	1.3002e-05
YMR238W	0.000249206
YMR237W	9.74406e-05
YMR236W	4.46852e-05
YMR235C	0.000117541
YMR234W	7.54716e-06
YMR233W	1.86811e-05
YMR232W	6.72519e-07
YMR231W	4.41621e-05
YMR230W-A	0
YMR230W	0.000373174
YMR229C	0.0002575
YMR228W	3.4149e-05
YMR227C	4.95423e-05
YMR226C	0.000348888
YMR225C	2.40613e-05
YMR224C	3.10853e-05
YMR223W	2.79469e-05
YMR222C	4.2294e-05
YMR221C	6.59069e-05
YMR220W	8.83242e-05
YMR219W	0.000116271
YMR218C	2.80216e-05
YMR217W	0.000271698
YMR216C	8.27199e-05
YMR215W	8.98187e-05
YMR214W	3.84831e-05
YMR213W	3.54941e-05
YMR212C	3.73622e-05
YMR211W	1.75602e-05
YMR210W	3.64655e-05
YMR209C	2.45843e-05
YMR208W	0.000120755
YMR207C	1.28526e-05
YMR206W	0.000118737
YMR205C	0.00124461
YMR204C	2.2492e-05
YMR203W	0.000279469
YMR202W	0.000278871
YMR201C	2.15206e-05
YMR200W	0.000175826
YMR199W	8.43638e-05
YMR198W	1.4646e-05
YMR197C	0.000132486
YMR196W	0.000475471
YMR195W	1.27031e-05
YMR194C-B	2.70502e-05
YMR194W	0.000178218
YMR193W	4.49841e-05
YMR192W	5.93312e-05
YMR191W	0.000309807
YMR190C	1.35251e-05
YMR189W	7.78628e-05
YMR188C	4.23687e-05
YMR187C	1.3824e-05
YMR186W	0.00228978
YMR185W	3.46721e-05
YMR184W	5.92564e-05
YMR183C	0.000154455
YMR182W-A	7.47244e-08
YMR182C	9.34055e-06
YMR181C	0.000118139
YMR180C	1.44965e-05
YMR179W	2.53316e-05
YMR178W	5.55202e-05
YMR177W	1.52438e-05
YMR176W	3.13842e-05
YMR175W-A	1.79339e-06
YMR175W	0.00301662
YMR174C	0.000455221
YMR173W	0.000581729
YMR172W	3.69138e-05
YMR171C	2.79469e-05
YMR170C	9.18363e-05
YMR169C	0.000346123
YMR168C	1.80833e-05
YMR167W	3.91556e-05
YMR166C	6.72519e-06
YMR165C	6.74761e-05
YMR164C	4.55071e-05
YMR163C	1.48702e-05
YMR162C	5.37268e-05
YMR161W	4.89445e-05
YMR160W	4.95423e-05
YMR159C	1.03867e-05
YMR158C-A	0
YMR158W	2.22679e-05
YMR157C	2.33887e-05
YMR156C	2.03998e-05
YMR155W	3.01139e-05
YMR154C	1.5169e-05
YMR153W	5.64916e-05
YMR152W	0.000177769
YMR150C	3.01139e-05
YMR149W	6.82981e-05
YMR148W	3.22062e-05
YMR147W	5.61927e-05
YMR146C	0.000252718
YMR145C	0.00111885
YMR144W	2.47338e-05
YMR143W	0.00053002
YMR142C	0.000777208
YMR141C	0
YMR140W	6.65794e-05
YMR139W	6.62805e-05
YMR138W	9.93834e-06
YMR137C	2.89931e-05
YMR136W	0.000143396
YMR135C	6.77003e-05
YMR134W	4.99906e-05
YMR133W	1.49449e-06
YMR132C	7.54716e-06
YMR131C	9.15374e-05
YMR130W	2.55557e-05
YMR129W	5.93312e-05
YMR128W	0.000102746
YMR127C	1.44965e-05
YMR126C	6.50102e-06
YMR125W	0.00016118
YMR124W	0.000103419
YMR123W	2.93667e-05
YMR122W-A	0.000926881
YMR122C	3.73622e-07
YMR121C	7.75639e-05
YMR120C	0.000110966
YMR119W	3.39249e-05
YMR118C	9.08648e-05
YMR117C	1.49449e-05
YMR116C	0.00181393
YMR115W	4.90939e-05
YMR114C	5.02895e-05
YMR113W	2.97403e-05
YMR112C	2.61535e-05
YMR110C	0.000619316
YMR109W	0.000140407
YMR108W	0.000540033
YMR107W	0.00131283
YMR106C	2.06987e-05
YMR105W-A	5.23071e-07
YMR105C	0.00139084
YMR104C	0.000204296
YMR103C	7.47244e-08
YMR102C	7.00915e-05
YMR101C	6.1274e-06
YMR100W	5.38763e-05
YMR099C	0.000318176
YMR098C	2.45843e-05
YMR097C	2.94414e-05
YMR096W	0.000156249
YMR095C	1.57668e-05
YMR094W	8.29441e-06
YMR093W	3.42985e-05
YMR092C	0.000321539
YMR091C	7.47991e-05
YMR090W	0.000156548
YMR089C	5.9929e-05
YMR088C	5.91817e-05
YMR087W	2.9815e-05
YMR086W	0.000101924
YMR085W	2.98898e-07
YMR084W	5.30543e-06
YMR083W	0.00057351
YMR082C	0
YMR081C	0.000162526
YMR080C	7.68914e-05
YMR079W	0.000272445
YMR078C	2.42854e-05
YMR077C	1.94283e-05
YMR076C	8.42144e-05
YMR075W	4.10984e-05
YMR074C	6.71025e-05
YMR073C	3.21315e-05
YMR072W	0.000385055
YMR071C	7.40519e-05
YMR070W	5.23818e-05
YMR069W	3.96039e-06
YMR068W	1.65888e-05
YMR067C	5.61927e-05
YMR066W	1.70372e-05
YMR065W	5.23071e-07
YMR064W	1.9802e-05
YMR063W	7.39771e-06
YMR062C	0.00014504
YMR061W	6.35157e-05
YMR060C	3.4971e-05
YMR059W	1.63646e-05
YMR058W	0.00016544
YMR056C	0.000177396
YMR055C	1.83822e-05
YMR054W	5.60433e-05
YMR053C	2.75733e-05
YMR052W	2.45096e-05
YMR051C	0
YMR050C	0
YMR049C	0.000114328
YMR048W	2.36876e-05
YMR047C	0.000147581
YMR046C	0
YMR045C	1.49449e-07
YMR044W	4.96917e-05
YMR043W	5.93312e-05
YMR042W	6.57575e-06
YMR041C	6.06762e-05
YMR040W	1.57668e-05
YMR039C	8.72781e-05
YMR038C	9.28824e-05
YMR037C	0.000166187
YMR036C	4.43863e-05
YMR035W	1.99514e-05
YMR034C	4.24434e-05
YMR033W	3.86325e-05
YMR030W-A	1.49449e-07
YMR032W	1.95778e-05
YMR031C	0.000285074
YMR030W	2.94414e-05
YMR029C	4.04259e-05
YMR028W	5.11115e-05
YMR027W	0.000258397
YMR026C	2.14459e-05
YMR025W	2.01756e-05
YMR024W	4.17709e-05
YMR023C	1.39735e-05
YMR022W	7.58452e-05
YMR021C	4.30412e-05
YMR020W	2.47338e-05
YMR019W	2.80216e-05
YMR018W	4.43863e-05
YMR017W	4.25929e-06
YMR016C	6.76256e-05
YMR015C	0.00122937
YMR014W	4.08742e-05
YMR013C	1.80086e-05
YMR012W	0.000308313
YMR011W	0.00117781
YMR010W	3.22062e-05
YMR009W	4.77489e-05
YMR008C	0.000277526
YMR007W	7.47244e-07
YMR006C	0.000223575
YMR005W	4.98412e-05
YMR004W	5.98542e-05
YMR003W	1.80833e-05
YMR002W	0.000409116
YMR001C-A	8.96693e-07
YMR001C	6.1274e-05
YML001W	0.000125163
YML002W	1.49449e-07
YML003W	1.04614e-05
YML004C	0.000599738
YML005W	2.50327e-05
YML006C	2.1969e-05
YML007W	0.000146086
YML007C-A	2.16701e-06
YML008C	0.00192587
YML009C	3.78853e-05
YML010W	0.000292322
YML011C	1.94283e-05
YML012W	0.00022776
YML013W	0.000107454
YML014W	2.95161e-05
YML015C	2.51821e-05
YML016C	6.37399e-05
YML017W	0.000185989
YML018C	2.20437e-05
YML019W	3.99028e-05
YML020W	3.01139e-05
YML021C	2.49579e-05
YML022W	0.000136297
YML023C	1.48702e-05
YML024W	0.000403885
YML025C	5.19334e-05
YML026C	0.0004609
YML027W	4.78236e-05
YML028W	0.00228104
YML029W	8.04034e-05
YML030W	6.63553e-05
YML031W	3.43732e-05
YML032C	2.58546e-05
YML034W	8.11507e-05
YML035C	0.000144816
YML036W	1.83822e-05
YML037C	1.15076e-05
YML038C	2.36876e-05
YML040W	0
YML039W	0
YML041C	2.14459e-05
YML042W	0.000435195
YML043C	3.81094e-06
YML045W-A	0
YML045W	0
YML046W	2.35382e-05
YML047C	4.48346e-07
YML048W	0.000227087
YML049C	5.20082e-05
YML050W	1.25537e-05
YML051W	9.26582e-06
YML052W	8.91462e-05
YML053C	5.20829e-05
YML054C-A	4.48346e-07
YML054C	0.000483018
YML055W	5.94806e-05
YML056C	2.30151e-05
YML057W	0.000105735
YML058W	0.000324752
YML058W-A	1.88305e-05
YML059C	3.05623e-05
YML060W	2.39865e-05
YML061C	3.20568e-05
YML062C	4.58808e-05
YML063W	0.000732299
YML064C	2.30898e-05
YML065W	4.84214e-05
YML066C	5.97795e-07
YML067C	6.76256e-05
YML068W	1.07603e-05
YML069W	0.000167457
YML070W	0.0005694
YML071C	4.61797e-05
YML072C	0.000305473
YML073C	0.000693816
YML074C	0.000348515
YML075C	0.000140033
YML076C	4.19204e-05
YML077W	2.31646e-05
YML078W	0.000278199
YML079W	9.88604e-05
YML080W	2.55557e-05
YML081W	4.49094e-05
YML081C-A	0.000415243
YML082W	3.19073e-05
YML083C	4.63291e-06
YML085C	0.000201905
YML086C	0.000266168
YML087C	1.77844e-05
YML088W	3.66897e-05
YML091C	0.00012479
YML092C	0.000220512
YML093W	8.6755e-05
YML094W	4.81225e-05
YML095C	1.65888e-05
YML096W	1.13581e-05
YML097C	2.9292e-05
YML098W	2.847e-05
YML099C	3.48963e-05
YML100W	0.0011462
YML100W-A	0
YML101C	2.08481e-05
YML102W	3.37007e-05
YML103C	0.000128078
YML104C	1.93536e-05
YML105C	7.60694e-05
YML106W	0.000194209
YML107C	2.98898e-05
YML108W	1.83075e-05
YML109W	5.3129e-05
YML110C	0.000113506
YML111W	4.99906e-05
YML112W	2.14459e-05
YML113W	3.10106e-05
YML114C	2.89931e-05
YML115C	7.66672e-05
YML116W	6.50102e-06
YML117W	8.1076e-05
YML118W	1.83822e-05
YML119W	2.37624e-05
YML120C	0.000472258
YML121W	5.02148e-05
YML122C	4.48346e-07
YML123C	0.000765252
YML124C	8.98934e-05
YML125C	3.52699e-05
YML126C	0.000814421
YML127W	6.8597e-05
YML128C	0.00175386
YML129C	8.65308e-05
YML130C	7.58452e-05
YML131W	0.000774145
YML132W	0
YML133C	0
YLR467W	0
YLR466W	0
YLR464W	0
YLR462W	7.47244e-08
YLR461W	7.47244e-08
YLR460C	9.71417e-07
YLR459W	3.1982e-05
YLR457C	9.93834e-06
YLR456W	1.25537e-05
YLR455W	3.1982e-05
YLR454W	6.98673e-05
YLR453C	1.54679e-05
YLR452C	2.98898e-07
YLR451W	3.72127e-05
YLR450W	6.38893e-05
YLR449W	0.000100579
YLR448W	0.000432206
YLR447C	0.000308911
YLR446W	2.66766e-05
YLR445W	7.47244e-08
YLR443W	1.21053e-05
YLR442C	5.23818e-05
YLR441C	0.000718475
YLR440C	6.88212e-05
YLR439W	4.67027e-05
YLR438C-A	9.99812e-05
YLR438W	0.00176977
YLR437C	6.1274e-06
YLR436C	7.66672e-05
YLR435W	3.15337e-05
YLR433C	8.68297e-05
YLR432W	0.000362637
YLR431C	2.43601e-05
YLR430W	6.08256e-05
YLR429W	0.000159462
YLR427W	4.34896e-05
YLR426W	1.13581e-05
YLR425W	3.53446e-05
YLR424W	2.03998e-05
YLR423C	2.15953e-05
YLR422W	4.93928e-05
YLR421C	8.01045e-05
YLR420W	8.86231e-05
YLR419W	6.41882e-05
YLR418C	8.35419e-05
YLR417W	2.66766e-05
YLR415C	1.49449e-07
YLR414C	0.000231347
YLR413W	1.20306e-05
YLR412C-A	7.47244e-08
YLR412W	1.56174e-05
YLR411W	5.30543e-06
YLR410W-A	0
YLR410W-B	0
YLR410W	0.000180684
YLR409C	6.31421e-05
YLR408C	2.12217e-05
YLR407W	4.70016e-05
YLR406C-A	2.98898e-07
YLR406C	0.000221035
YLR405W	1.59163e-05
YLR404W	1.00878e-05
YLR403W	0.00011515
YLR401C	5.24565e-05
YLR399C	0.000151242
YLR398C	7.84606e-05
YLR397C	3.4971e-05
YLR396C	4.50588e-05
YLR395C	0.0003728
YLR394W	5.23071e-07
YLR393W	3.32523e-05
YLR392C	2.36129e-05
YLR390W-A	0.000956248
YLR390W	1.94283e-05
YLR389C	0.000100131
YLR388W	0.00018173
YLR387C	8.44386e-05
YLR386W	7.98056e-05
YLR385C	8.66803e-06
YLR384C	0.00014093
YLR383W	2.40613e-05
YLR382C	2.23426e-05
YLR381W	9.34055e-06
YLR380W	7.56211e-05
YLR378C	0.000230375
YLR377C	0.000589202
YLR376C	6.27685e-06
YLR375W	3.31776e-05
YLR373C	3.27293e-05
YLR372W	0.00010977
YLR371W	6.17971e-05
YLR370C	0.000189352
YLR369W	6.45619e-05
YLR368W	1.06856e-05
YLR367W	0.000322062
YLR365W	1.49449e-07
YLR364W	1.37493e-05
YLR363W-A	1.21053e-05
YLR363C	2.82458e-05
YLR362W	5.57444e-05
YLR361C-A	3.03381e-05
YLR361C	3.34018e-05
YLR360W	1.3002e-05
YLR359W	0.00020736
YLR358C	0
YLR357W	5.59686e-05
YLR356W	0.000202578
YLR355C	0.00194844
YLR354C	0.00107028
YLR353W	1.44218e-05
YLR352W	4.00523e-05
[truncated: 4,020 more rows]

## Sheet: natAdelta_glu
ORF	Xi
YPR204W	0
YPR203W	0
YPR202W	0
YPR201W	1.03922e-06
YPR200C	5.1961e-07
YPR199C	7.34876e-06
YPR198W	1.85575e-05
YPR196W	2.00421e-06
YPR195C	7.42299e-08
YPR194C	2.82074e-06
YPR193C	4.4538e-07
YPR192W	1.11345e-06
YPR191W	0.000141111
YPR190C	7.46753e-05
YPR189W	0.000118619
YPR188C	7.06669e-05
YPR187W	0.000172956
YPR186C	1.40295e-05
YPR185W	1.7741e-05
YPR184W	8.23952e-06
YPR183W	0.000458667
YPR182W	3.72634e-05
YPR181C	0.000454658
YPR180W	5.55982e-05
YPR179C	2.35309e-05
YPR178W	2.27886e-05
YPR176C	4.34245e-05
YPR175W	3.54077e-05
YPR174C	2.37536e-05
YPR173C	6.86627e-05
YPR172W	8.20983e-05
YPR171W	3.18446e-05
YPR170W-B	0.000177929
YPR169W	7.54919e-05
YPR168W	1.45491e-05
YPR167C	1.20995e-05
YPR166C	5.12187e-05
YPR165W	0.000315997
YPR164W	3.33292e-05
YPR163C	0.00101019
YPR162C	2.46443e-05
YPR161C	6.35408e-05
YPR160W	1.32129e-05
YPR159C-A	0
YPR159W	0.000172585
YPR158C-C	0
YPR158C-D	0
YPR158W-A	0
YPR158W-B	0
YPR158W	3.00631e-05
YPR157W	3.04343e-06
YPR156C	4.32018e-05
YPR155C	1.50687e-05
YPR154W	7.037e-05
YPR153W	3.56304e-06
YPR152C	2.15267e-05
YPR151C	1.11345e-06
YPR149W	0.000396165
YPR148C	0.000105035
YPR147C	3.65211e-05
YPR145C-A	1.03922e-06
YPR145W	0.00106431
YPR144C	9.02636e-05
YPR143W	8.10591e-05
YPR141C	2.42732e-05
YPR140W	1.21737e-05
YPR139C	3.38489e-05
YPR138C	4.82495e-06
YPR137C-A	0
YPR137C-B	0
YPR137W	0.000102734
YPR135W	4.47607e-05
YPR134W	9.72412e-06
YPR133W-A	0.000103848
YPR133C	0.000133317
YPR132W	0.00110803
YPR131C	2.89497e-05
YPR129W	0.000188767
YPR128C	4.39441e-05
YPR127W	2.05617e-05
YPR125W	6.80689e-05
YPR124W	7.89807e-05
YPR122W	2.44959e-06
YPR121W	1.11345e-06
YPR120C	2.21205e-05
YPR119W	6.0052e-05
YPR118W	0.000170209
YPR117W	7.42299e-07
YPR116W	7.86837e-06
YPR115W	1.51429e-05
YPR114W	3.21416e-05
YPR113W	0.000143932
YPR112C	0.000231078
YPR111W	1.81121e-05
YPR110C	0.000314587
YPR109W	8.46221e-06
YPR108W-A	0
YPR108W	0.000279995
YPR107C	2.26401e-05
YPR106W	1.80379e-05
YPR105C	2.94693e-05
YPR104C	3.35519e-05
YPR103W	0.000292911
YPR102C	0.000705184
YPR101W	1.87802e-05
YPR100W	5.24063e-05
YPR098C	2.6797e-05
YPR097W	7.71249e-05
YPR096C	2.9692e-07
YPR095C	1.49202e-05
YPR094W	2.07844e-05
YPR093C	6.60647e-06
YPR091C	2.61289e-05
YPR089W	6.42831e-05
YPR088C	0.000290684
YPR086W	9.82062e-05
YPR085C	6.82916e-06
YPR084W	9.27874e-06
YPR083W	8.98182e-06
YPR082C	1.78894e-05
YPR081C	1.38068e-05
YPR080W	0.000952519
YPR079W	1.31387e-05
YPR078C	2.9692e-07
YPR075C	3.9045e-05
YPR074C	0.00176675
YPR073C	9.83547e-05
YPR072W	0.000159075
YPR071W	6.38378e-06
YPR070W	2.17494e-05
YPR069C	0.000526736
YPR068C	5.41879e-06
YPR067W	1.61079e-05
YPR066W	7.12607e-06
YPR065W	7.98714e-05
YPR064W	7.42299e-08
YPR063C	0.000132055
YPR062W	0.000270865
YPR061C	6.75493e-06
YPR060C	7.83868e-05
YPR058W	7.3933e-05
YPR057W	5.27033e-06
YPR056W	2.78362e-05
YPR055W	4.14945e-05
YPR054W	2.9692e-07
YPR053C	2.2269e-07
YPR052C	4.89175e-05
YPR051W	4.55772e-05
YPR049C	2.34567e-05
YPR048W	5.02537e-05
YPR047W	1.26191e-05
YPR046W	1.13572e-05
YPR045C	4.95114e-05
YPR043W	0.00163128
YPR042C	7.28938e-05
YPR041W	0.00052874
YPR040W	3.59273e-05
YPR037C	1.88544e-05
YPR036W-A	0.00081794
YPR036W	0.000559397
YPR035W	0.0016269
YPR034W	6.1982e-05
YPR033C	0.000671633
YPR032W	5.35198e-05
YPR031W	1.67017e-05
YPR030W	1.63306e-06
YPR029C	6.77719e-05
YPR028W	0.000283113
YPR027C	4.4538e-07
YPR026W	5.64148e-06
YPR025C	2.99889e-05
YPR024W	0.000123073
YPR023C	6.47285e-05
YPR022C	3.79315e-05
YPR021C	1.20253e-05
YPR020W	4.20884e-05
YPR019W	7.11123e-05
YPR018W	4.12718e-05
YPR017C	2.13782e-05
YPR016C	0.000230855
YPR015C	1.26191e-06
YPR014C	0
YPR013C	3.48881e-06
YPR011C	1.23222e-05
YPR010C-A	2.47186e-05
YPR010C	0.000607052
YPR009W	3.11766e-06
YPR008W	3.02858e-05
YPR007C	4.4538e-07
YPR006C	1.72956e-05
YPR005C	1.85575e-06
YPR004C	0.000110231
YPR003C	1.28418e-05
YPR002W	3.77088e-05
YPR001W	2.2269e-06
YPL001W	3.38489e-05
YPL002C	1.15799e-05
YPL003W	6.01263e-06
YPL004C	0.000332327
YPL005W	4.08265e-06
YPL006W	3.39973e-05
YPL007C	1.92998e-05
YPL008W	6.75493e-06
YPL009C	0.00018023
YPL010W	0.000176296
YPL011C	2.56836e-05
YPL012W	0.000228034
YPL013C	4.29049e-05
YPL014W	1.06891e-05
YPL015C	1.97452e-05
YPL016W	6.0052e-05
YPL017C	1.92998e-06
YPL018W	1.06149e-05
YPL019C	0.000221502
YPL020C	3.51108e-05
YPL021W	7.42299e-08
YPL022W	1.65533e-05
YPL023C	6.27243e-05
YPL024W	9.13028e-06
YPL026C	3.31808e-05
YPL027W	5.1961e-07
YPL028W	0.000731091
YPL029W	1.26191e-05
YPL030W	7.3933e-05
YPL031C	6.36893e-05
YPL032C	9.15255e-05
YPL033C	4.4538e-07
YPL034W	2.07844e-06
YPL036W	2.59805e-06
YPL037C	0.00124996
YPL038W	9.87258e-06
YPL038W-A	7.42299e-08
YPL039W	9.4272e-06
YPL040C	1.32872e-05
YPL041C	7.79414e-06
YPL042C	1.32872e-05
YPL043W	0.000234864
YPL045W	2.21948e-05
YPL046C	1.33614e-05
YPL047W	1.02437e-05
YPL048W	0.000524731
YPL049C	6.06459e-05
YPL050C	5.99036e-05
YPL051W	1.73698e-05
YPL052W	1.11345e-05
YPL053C	5.7454e-05
YPL054W	1.85575e-06
YPL055C	4.53545e-05
YPL056C	7.42299e-08
YPL057C	1.15799e-05
YPL058C	1.06891e-05
YPL059W	0.000109341
YPL060C-A	2.9692e-07
YPL060W	3.34035e-06
YPL061W	0.00286387
YPL062W	7.42299e-08
YPL063W	0.000136732
YPL064C	1.6479e-05
YPL065W	1.94482e-05
YPL066W	8.23952e-06
YPL067C	1.84833e-05
YPL068C	1.71471e-05
YPL069C	1.41037e-05
YPL070W	2.39763e-05
YPL071C	8.01683e-06
YPL072W	3.7115e-06
YPL074W	2.63516e-05
YPL075W	1.44748e-05
YPL076W	7.2003e-06
YPL077C	8.83336e-06
YPL078C	0.000125152
YPL079W	0.000859286
YPL080C	1.4846e-07
YPL081W	0.000396239
YPL082C	5.23321e-05
YPL083C	1.39552e-05
YPL084W	8.67748e-05
YPL085W	0.000313844
YPL086C	0.000146233
YPL087W	2.56093e-05
YPL088W	3.11766e-06
YPL089C	1.31387e-05
YPL090C	0.000354374
YPL091W	0.000336855
YPL092W	1.55883e-05
YPL093W	0.000274725
YPL094C	0.000150687
YPL095C	7.86837e-06
YPL096W	2.75393e-05
YPL096C-A	6.08686e-06
YPL097W	1.70729e-05
YPL098C	0.000125671
YPL099C	2.06359e-05
YPL100W	2.66486e-05
YPL101W	7.17061e-05
YPL103C	1.37325e-05
YPL104W	2.19721e-05
YPL105C	9.8132e-05
YPL106C	0.00386886
YPL107W	1.08376e-05
YPL108W	1.85575e-05
YPL109C	5.71571e-06
YPL110C	4.06038e-05
YPL111W	0.000310578
YPL112C	5.6489e-05
YPL113C	4.82495e-06
YPL115C	3.69665e-05
YPL116W	3.34777e-05
YPL117C	0.000193443
YPL118W	8.96698e-05
YPL119C	1.43264e-05
YPL119C-A	0
YPL120W	2.27144e-05
YPL121C	7.42299e-08
YPL122C	2.59063e-05
YPL123C	1.26933e-05
YPL124W	1.0021e-05
YPL125W	5.97551e-05
YPL126W	0.000255648
YPL127C	0.000153136
YPL128C	3.89707e-05
YPL129W	0.000122628
YPL130W	7.42299e-08
YPL131W	0.00486711
YPL132W	1.36583e-05
YPL133C	1.16541e-05
YPL134C	7.05184e-06
YPL135W	0.000167463
YPL137C	6.48027e-05
YPL138C	2.07844e-05
YPL139C	3.91192e-05
YPL140C	1.20253e-05
YPL141C	1.76667e-05
YPL143W	0.00127431
YPL144W	2.10071e-05
YPL145C	0.000258394
YPL146C	9.85774e-05
YPL147W	1.03922e-06
YPL148C	1.92998e-06
YPL149W	8.09106e-06
YPL150W	1.58852e-05
YPL151C	1.35099e-05
YPL152W	3.30323e-05
YPL152W-A	2.9692e-07
YPL153C	1.53656e-05
YPL154C	0.000446122
YPL155C	2.80589e-05
YPL156C	1.18768e-06
YPL157W	2.34567e-05
YPL158C	4.09007e-05
YPL159C	2.75393e-05
YPL160W	0.00107032
YPL161C	2.37536e-05
YPL162C	1.7741e-05
YPL163C	5.31486e-05
YPL164C	5.49302e-06
YPL165C	7.42299e-08
YPL166W	5.9384e-06
YPL167C	2.52382e-06
YPL168W	9.35297e-06
YPL169C	0.000119362
YPL170W	1.73698e-05
YPL171C	1.78152e-06
YPL172C	1.47718e-05
YPL173W	4.63937e-05
YPL174C	6.45801e-06
YPL175W	9.79835e-06
YPL176C	4.15688e-05
YPL177C	5.03279e-05
YPL178W	9.47916e-05
YPL179W	4.81752e-05
YPL180W	4.98825e-05
YPL181W	4.95114e-05
YPL183C	9.65732e-05
YPL183W-A	3.27354e-05
YPL184C	6.13139e-05
YPL186C	9.64989e-07
YPL187W	0
YPL188W	3.97873e-05
YPL189W	5.9384e-07
YPL189C-A	1.23964e-05
YPL190C	0.000230929
YPL191C	6.90338e-06
YPL192C	2.2269e-07
YPL193W	1.79636e-05
YPL194W	7.42299e-06
YPL195W	7.33392e-05
YPL196W	2.38278e-05
YPL198W	0.000103848
YPL199C	0.000106223
YPL200W	0
YPL201C	2.2269e-07
YPL202C	3.3255e-05
YPL203W	2.72424e-05
YPL204W	7.19288e-05
YPL206C	0.000111939
YPL207W	5.32229e-05
YPL208W	2.96177e-05
YPL209C	1.1283e-05
YPL210C	0.000168279
YPL211W	0.000183645
YPL212C	0.000135767
YPL213W	2.53866e-05
YPL214C	1.1951e-05
YPL215W	5.75282e-05
YPL216W	6.82916e-06
YPL217C	0.00018602
YPL218W	0.000351256
YPL219W	1.44748e-05
YPL220W	0.000264481
YPL221W	3.13993e-05
YPL222W	1.46233e-05
YPL223C	2.52382e-06
YPL224C	2.0339e-05
YPL225W	0.000267302
YPL226W	0.000584709
YPL227C	2.91724e-05
YPL228W	8.85563e-05
YPL229W	1.52914e-05
YPL230W	2.15267e-06
YPL231W	0.0023545
YPL232W	7.71991e-05
YPL233W	1.90029e-05
YPL234C	0.000239688
YPL235W	0.000231226
YPL236C	7.12607e-06
YPL237W	0.000464679
YPL239W	0.000154324
YPL240C	0.000948288
YPL241C	6.97761e-06
YPL242C	4.05296e-05
YPL243W	0.000162415
YPL244C	1.75183e-05
YPL245W	3.89707e-05
YPL246C	6.42089e-05
YPL247C	1.51429e-05
YPL248C	6.6807e-07
YPL249C	9.53855e-05
YPL249C-A	0.00119035
YPL250C	7.86095e-05
YPL252C	7.57145e-05
YPL253C	1.86317e-05
YPL254W	3.16962e-05
YPL255W	8.83336e-06
YPL256C	3.46654e-05
YPL257W	4.37957e-06
YPL257W-A	0
YPL257W-B	0
YPL258C	2.2269e-07
YPL259C	3.99357e-05
YPL260W	0.00018602
YPL261C	4.4538e-07
YPL262W	0.000359793
YPL263C	0.000163157
YPL264C	2.07844e-06
YPL265W	0.000270865
YPL266W	0.000146159
YPL267W	2.3902e-05
YPL268W	8.31375e-06
YPL269W	4.30534e-06
YPL270W	2.83558e-05
YPL271W	9.23421e-05
YPL272C	2.2269e-07
YPL273W	0.000156848
YPL274W	0.000209106
YPL275W	1.4846e-07
YPL276W	7.42299e-08
YPL277C	5.9384e-07
YPL278C	0
YPL279C	2.9692e-07
YPL280W	0
YPL281C	2.2269e-07
YPL282C	0
YPL283C	0
YOR396W	0
YOR394C-A	0
YOR394W	0
YOR393W	0
YOR391C	0
YOR390W	5.9384e-07
YOR389W	1.26191e-06
YOR388C	0
YOR387C	7.42299e-08
YOR386W	7.34876e-06
YOR385W	1.54398e-05
YOR384W	2.2269e-07
YOR383C	2.21948e-05
YOR382W	6.04232e-05
YOR381W-A	0
YOR381W	2.2269e-07
YOR380W	4.4538e-06
YOR378W	1.63306e-06
YOR377W	2.06359e-05
YOR376W-A	0
YOR376W	7.42299e-08
YOR375C	0.00150694
YOR374W	8.21726e-05
YOR373W	4.03069e-05
YOR372C	4.00842e-05
YOR371C	2.6797e-05
YOR370C	6.64358e-05
YOR369C	0.00305323
YOR368W	1.22479e-05
YOR367W	2.3234e-05
YOR365C	2.00421e-06
YOR363C	1.28418e-05
YOR362C	0.000276432
YOR361C	0.000639565
YOR360C	3.83027e-05
YOR359W	3.1622e-05
YOR358W	1.15056e-05
YOR357C	5.96809e-05
YOR356W	5.18867e-05
YOR355W	4.74329e-05
YOR354C	4.99568e-05
YOR353C	3.05827e-05
YOR352W	2.31597e-05
YOR351C	2.2269e-07
YOR350C	8.98182e-06
YOR349W	5.27033e-06
YOR348C	1.70729e-06
YOR347C	2.91724e-05
YOR346W	2.31597e-05
YOR344C	3.11766e-05
YOR343W-A	0
YOR343W-B	0
YOR343C	0
YOR342C	2.52382e-05
YOR341W	0.000596809
YOR340C	0.000173327
YOR339C	5.1961e-07
YOR338W	1.33614e-06
YOR337W	2.35309e-05
YOR336W	3.85253e-05
YOR335C	0.00110261
YOR334W	7.57145e-06
YOR332W	0.00119926
YOR330C	2.44959e-05
YOR329C	2.92466e-05
YOR328W	1.78152e-06
YOR327C	9.18224e-05
YOR326W	0.000211184
YOR324C	1.11345e-05
YOR323C	0.000604751
YOR322C	4.3573e-05
YOR321W	2.35309e-05
YOR320C	2.90239e-05
YOR319W	2.04132e-05
YOR317W	0.000263887
YOR316C-A	2.2269e-07
YOR316C	2.93208e-05
YOR315W	4.25338e-05
YOR314W	2.2269e-07
YOR313C	8.90759e-07
YOR312C	0.00123192
YOR311C	4.11976e-05
YOR310C	0.000762638
YOR308C	2.93951e-05
YOR307C	1.52914e-05
YOR306C	8.90759e-07
YOR305W	7.9426e-06
YOR304C-A	1.0318e-05
YOR304W	5.12187e-05
YOR303W	0.00016479
YOR302W	1.78152e-05
YOR301W	3.19931e-05
YOR299W	2.74651e-05
YOR298C-A	0.000993716
YOR298W	5.9384e-07
YOR297C	2.5164e-05
YOR296W	1.00953e-05
YOR295W	1.0021e-05
YOR294W	0.000179191
YOR293C-A	7.42299e-08
YOR293W	0.00105518
YOR292C	7.71991e-06
YOR291W	2.21205e-05
YOR290C	9.85774e-05
YOR289W	2.37536e-06
YOR288C	2.1304e-05
YOR287C	5.50044e-05
YOR286W	8.02426e-05
YOR285W	0.000198639
YOR284W	4.75072e-06
YOR283W	6.94792e-05
YOR281C	7.81641e-05
YOR280C	4.05296e-05
YOR279C	1.52914e-05
YOR278W	1.88544e-05
YOR276W	0.000357194
YOR275C	2.31597e-05
YOR274W	1.91513e-05
YOR273C	1.87059e-05
YOR272W	0.000179043
YOR271C	0.000228109
YOR270C	0.000382952
YOR269W	5.64148e-06
YOR268C	1.4846e-07
YOR267C	6.53224e-05
YOR266W	1.04664e-05
YOR265W	9.15998e-05
YOR264W	5.42621e-05
YOR262W	4.78041e-05
YOR261C	0.000277175
YOR260W	0.000132278
YOR259C	0.000319783
YOR258W	5.49302e-06
YOR257W	4.85464e-05
YOR256C	2.94693e-05
YOR255W	7.42299e-08
YOR254C	0.000169022
YOR253W	7.71249e-05
YOR252W	5.47075e-05
YOR251C	8.96698e-05
YOR250C	3.54819e-05
YOR249C	1.31387e-05
YOR247W	0.00012775
YOR246C	3.93419e-05
YOR245C	1.95967e-05
YOR244W	2.56093e-05
YOR243C	0.000165755
YOR242C	1.4846e-07
YOR241W	8.37314e-05
YOR239W	0.000236868
YOR238W	1.61821e-05
YOR237W	8.16529e-07
YOR236W	2.99147e-05
YOR235W	0
YOR234C	0.000609873
YOR233W	2.0339e-05
YOR232W	0.00021831
YOR231W	2.24174e-05
YOR230W	0.000242064
YOR229W	2.0339e-05
YOR228C	5.9384e-06
YOR227W	2.0339e-05
YOR226C	0.000105778
YOR224C	0.000203167
YOR223W	2.82816e-05
YOR222W	0.000115131
YOR221C	3.05827e-05
YOR220W	5.31486e-05
YOR219C	1.78894e-05
YOR217W	0.000113869
YOR216C	4.99568e-05
YOR215C	4.26822e-05
YOR214C	1.4846e-07
YOR213C	1.55883e-05
YOR212W	3.78573e-06
YOR211C	3.28839e-05
YOR210W	0.000122331
YOR209C	0.000157739
YOR208W	8.6849e-06
YOR207C	0.000184758
YOR206W	0.000271088
YOR205C	1.02437e-05
YOR204W	0.00152787
YOR202W	0.000204429
YOR201C	2.83558e-05
YOR198C	0.00073354
YOR197W	0.000258988
YOR196C	4.24595e-05
YOR195W	7.08896e-05
YOR194C	6.70296e-05
YOR193W	6.01263e-06
YOR192C-A	0
YOR192C-B	0
YOR192C-C	0
YOR192C	7.42299e-08
YOR191W	3.81542e-05
YOR190W	2.2269e-07
YOR189W	3.64469e-05
YOR188W	4.1643e-05
YOR187W	0.000262106
YOR186W	7.42299e-08
YOR185C	3.66696e-05
YOR184W	0.000686627
YOR183W	2.9692e-07
YOR182C	0.000610764
YOR181W	5.21094e-05
YOR180C	3.7115e-07
YOR179C	2.25659e-05
YOR178C	7.42299e-07
YOR177C	1.78152e-06
YOR176W	0.000141482
YOR175C	5.01794e-05
YOR174W	1.8409e-05
YOR173W	4.4538e-07
YOR172W	9.20451e-06
YOR171C	9.72412e-05
YOR168W	0.000771472
YOR167C	0.00102237
YOR166C	1.3881e-05
YOR165W	0.000136212
YOR164C	0.000146233
YOR163W	5.18125e-05
YOR162C	1.50687e-05
YOR161C-C	2.2269e-07
YOR161C	1.26191e-05
YOR160W	5.02537e-05
YOR159C	4.14945e-05
YOR158W	5.39652e-05
YOR157C	0.000254089
YOR156C	1.36583e-05
YOR155C	3.95646e-05
YOR154W	1.09118e-05
YOR153W	0.000207621
YOR152C	7.27453e-06
YOR151C	0.000254089
YOR150W	6.03489e-05
YOR149C	7.12607e-06
YOR148C	7.64568e-06
YOR147W	1.61821e-05
YOR145C	0.000185352
YOR144C	1.61821e-05
YOR143C	2.41247e-05
YOR142W-A	0
YOR142W-B	0
YOR142W	0.000229667
YOR141C	0.000104813
YOR140W	3.89707e-05
YOR138C	4.95114e-05
YOR137C	1.92998e-06
YOR136W	0.000611729
YOR134W	6.6807e-07
YOR133W	0.000135618
YOR132W	5.87159e-05
YOR131C	4.3573e-05
YOR130C	2.26401e-05
YOR129C	7.42299e-06
YOR128C	0.00021304
YOR127W	2.93208e-05
YOR126C	2.64259e-05
YOR125C	3.13993e-05
YOR124C	9.30844e-05
YOR123C	9.74639e-05
YOR122C	0.000515379
YOR120W	1.85575e-05
YOR119C	5.64148e-05
YOR118W	1.79636e-05
YOR117W	0.000326241
YOR116C	0.000181492
YOR115C	2.45701e-05
YOR114W	7.79414e-06
YOR113W	3.39231e-05
YOR112W	5.35198e-05
YOR111W	1.96709e-05
YOR110W	2.90981e-05
YOR109W	0.000104738
YOR108W	0.000125226
YOR107W	8.16529e-07
YOR106W	1.30645e-05
YOR105W	0
YOR104W	1.30645e-05
YOR103C	4.95114e-05
YOR101W	5.86417e-05
YOR100C	3.7115e-06
YOR099W	0.000129605
YOR098C	0.000144229
YOR097C	9.20451e-06
YOR096W	0.00203175
YOR095C	0.000107708
YOR094W	3.62984e-05
YOR093C	3.09539e-05
YOR092W	2.21205e-05
YOR091W	0.000176667
YOR090C	3.83769e-05
YOR089C	8.06137e-05
YOR087W	3.81542e-05
YOR086C	0.000122851
YOR085W	0.000115205
YOR084W	1.03922e-06
YOR083W	1.40295e-05
YOR081C	2.53124e-05
YOR080W	7.57145e-06
YOR079C	1.39552e-05
YOR078W	5.47817e-05
YOR077W	1.44006e-05
YOR076C	3.12508e-05
YOR075W	3.12508e-05
YOR074C	6.56935e-05
YOR073W	7.05184e-06
YOR072W-B	7.42299e-08
YOR072W	0
YOR071C	7.2003e-06
YOR070C	7.60857e-05
YOR068C	0
YOR069W	5.70086e-05
YOR067C	3.85253e-05
YOR066W	2.26401e-05
YOR065W	4.75814e-05
YOR064C	5.49302e-06
YOR063W	0.00750717
YOR062C	6.16109e-06
YOR061W	0.000119733
YOR060C	6.30955e-06
YOR059C	1.30645e-05
YOR058C	2.42732e-05
YOR057W	4.5503e-05
YOR056C	7.3265e-05
YOR054C	2.04875e-05
YOR052C	6.74008e-05
YOR051C	0.000114166
YOR049C	5.9384e-07
YOR048C	0.000130125
YOR047C	2.42732e-05
YOR046C	0.000396165
YOR045W	0.000113943
YOR044W	4.23111e-06
YOR043W	3.56304e-05
YOR042W	0.000152914
YOR040W	7.64568e-06
YOR039W	8.19499e-05
YOR038C	3.39973e-05
YOR037W	1.50687e-05
YOR036W	1.80379e-05
YOR035C	3.25869e-05
YOR034C-A	7.42299e-08
YOR034C	1.15799e-05
YOR033C	7.64568e-06
YOR032W-A	0
YOR032C	7.42299e-07
YOR031W	7.42299e-08
YOR030W	5.78994e-06
YOR029W	7.42299e-08
YOR028C	1.90771e-05
YOR027W	0.00180824
YOR026W	9.64989e-06
YOR025W	3.26612e-05
YOR023C	3.95646e-05
YOR022C	1.82606e-05
YOR021C	0.000179562
YOR020W-A	2.21205e-05
YOR020C	0.000693233
YOR019W	1.85575e-06
YOR018W	1.92256e-05
YOR017W	1.27676e-05
YOR016C	3.82284e-05
YOR015W	5.1961e-07
YOR014W	0.00012775
YOR012W	4.00842e-06
YOR011W-A	0
YOR011W	6.97761e-06
YOR010C	2.44959e-06
YOR009W	5.9384e-07
YOR008C-A	7.42299e-08
YOR008C	5.15156e-05
YOR007C	0.000867228
YOR006C	4.01584e-05
YOR005C	5.27033e-06
YOR004W	6.80689e-05
YOR003W	2.37536e-06
YOR002W	3.60015e-05
YOR001W	0.000110751
YOL001W	4.08265e-06
YOL002C	3.18446e-05
YOL003C	1.1951e-05
YOL004W	0.000222467
YOL005C	0.000114017
YOL006C	9.15998e-05
YOL007C	3.45169e-05
YOL008W	2.44217e-05
YOL009C	1.02437e-05
YOL010W	7.83126e-05
YOL011W	2.89497e-05
YOL012C	0.000100062
YOL013C	1.23222e-05
YOL013W-A	1.4846e-07
YOL014W	1.18768e-06
YOL015W	2.2269e-07
YOL016C	4.17172e-05
YOL017W	1.89286e-05
YOL018C	4.83979e-05
YOL019W	2.07844e-05
YOL019W-A	0
YOL020W	5.46332e-05
YOL021C	0.000181641
YOL022C	0.000126636
YOL023W	1.15056e-05
YOL024W	2.9692e-07
YOL025W	1.2916e-05
YOL026C	6.7475e-05
YOL027C	0.000140369
YOL028C	1.81121e-05
YOL029C	0
YOL030W	0.000239688
YOL031C	3.85996e-05
YOL032W	2.93208e-05
YOL033W	1.20253e-05
YOL034W	1.69987e-05
YOL036W	4.60968e-05
YOL038W	0.000236125
YOL038C-A	1.18768e-06
YOL039W	0.00180416
YOL040C	0.00316197
YOL041C	0.000204578
YOL042W	1.46975e-05
YOL043C	5.1961e-06
YOL044W	1.7444e-05
YOL045W	3.83769e-05
YOL047C	8.16529e-07
YOL048C	5.78994e-06
YOL049W	0.000109563
YOL051W	0.000130051
YOL052C	6.76977e-05
YOL052C-A	1.33614e-06
YOL053W	9.79835e-06
YOL054W	3.26612e-05
YOL055C	1.1283e-05
YOL056W	3.53335e-05
YOL057W	9.93939e-05
YOL058W	0.000907461
YOL059W	0.000423408
YOL060C	3.34035e-05
YOL061W	0.000217865
YOL062C	3.12508e-05
YOL063C	1.18768e-05
YOL064C	0.000110157
YOL065C	2.31597e-05
YOL066C	3.45169e-05
YOL067C	2.55351e-05
YOL068C	1.55883e-05
YOL069W	1.46233e-05
YOL070C	0.000131981
YOL071W	2.92466e-05
YOL072W	1.34356e-05
YOL073C	1.62564e-05
YOL075C	1.18768e-05
YOL076W	0.000104738
YOL077C	0.000200347
YOL077W-A	3.65211e-05
YOL078W	2.15267e-05
YOL080C	3.94161e-05
YOL081W	3.71892e-05
YOL082W	1.92998e-05
YOL083W	2.9692e-06
YOL084W	6.6807e-07
YOL085C	2.2269e-07
YOL086C	0.0148698
YOL086W-A	1.20995e-05
YOL087C	3.05827e-05
YOL088C	3.66696e-05
YOL089C	3.036e-05
YOL090W	0.000116096
YOL091W	3.7115e-07
YOL092W	9.72412e-05
YOL093W	6.13139e-05
YOL094C	6.23532e-05
YOL095C	9.50143e-06
YOL096C	2.55351e-05
YOL097C	0.000350885
YOL097W-A	0
YOL098C	0.00017934
YOL100W	1.6479e-05
YOL101C	2.74651e-06
YOL102C	3.17704e-05
YOL103W	2.62032e-05
YOL103W-A	0
YOL103W-B	0
YOL104C	2.9692e-07
YOL105C	3.04343e-06
YOL107W	2.26401e-05
YOL108C	1.55883e-05
YOL109W	0.00124729
YOL110W	1.07633e-05
YOL111C	0.000106817
YOL112W	7.64568e-06
YOL113W	5.78994e-06
YOL114C	3.41458e-06
YOL115W	4.01584e-05
YOL116W	1.52171e-05
YOL117W	1.09118e-05
YOL118C	2.37536e-06
YOL119C	3.94903e-05
YOL120C	0.00161391
YOL121C	0.000821206
YOL122C	3.18446e-05
YOL123W	0.000429123
YOL124C	8.24695e-05
YOL125W	2.07102e-05
YOL126C	0.000279327
YOL127W	0.00300483
YOL128C	1.03922e-05
YOL129W	9.50143e-05
YOL130W	4.41668e-05
YOL131W	7.42299e-08
YOL132W	9.64989e-07
YOL133W	6.22047e-05
YOL135C	2.2269e-05
YOL136C	1.69987e-05
YOL137W	2.74651e-05
YOL138C	1.58852e-05
YOL139C	0.000716022
YOL140W	5.44106e-05
YOL141W	2.59805e-05
YOL142W	6.6807e-05
YOL143C	0.000720699
YOL144W	4.76556e-05
YOL145C	0.000116467
YOL146W	3.01374e-05
YOL147C	6.7475e-05
YOL148C	2.91724e-05
YOL149W	4.51318e-05
YOL151W	0.000167834
YOL152W	5.9384e-07
YOL153C	5.04764e-06
YOL154W	2.52382e-05
YOL155C	0.000324533
YOL155W-A	0
YOL156W	1.4846e-07
YOL157C	3.7115e-07
YOL158C	2.4199e-05
YOL159C	1.13572e-05
YOL159C-A	3.48881e-06
YOL160W	7.42299e-08
YOL161C	0
YOL162W	0
YOL163W	2.9692e-07
YOL164W	2.00421e-06
YOL164W-A	0
YOL165C	0
YOL166W-A	0
YNR077C	0
YNR076W	0
YNR075C-A	0
YNR075W	4.37957e-06
YNR074C	3.05827e-05
YNR073C	5.1961e-07
YNR072W	7.42299e-08
YNR071C	6.6807e-07
YNR070W	8.90759e-07
YNR069C	1.26191e-06
YNR068C	7.42299e-08
YNR067C	0.000153879
YNR066C	3.48881e-06
YNR065C	7.42299e-08
YNR064C	2.74651e-06
YNR063W	1.12087e-05
YNR062C	3.7115e-07
YNR061C	3.88965e-05
YNR060W	4.75072e-06
YNR059W	2.74651e-06
YNR058W	8.90759e-07
YNR057C	4.4538e-06
YNR056C	1.4846e-07
YNR055C	2.65743e-05
YNR054C	8.29891e-05
YNR053C	0.000172288
YNR052C	8.41768e-05
YNR051C	6.33181e-05
YNR050C	0.000308648
YNR049C	2.16751e-05
YNR048W	1.17283e-05
YNR047W	5.98293e-05
YNR046W	0.000102289
YNR045W	8.61067e-06
YNR044W	5.9384e-07
YNR043W	0.000407968
YNR041C	3.1325e-05
YNR040W	2.44959e-05
YNR039C	2.41247e-05
YNR038W	0.000109415
YNR037C	5.17383e-05
YNR036C	9.9097e-05
YNR035C	0.000211852
YNR034W-A	2.37536e-06
YNR034W	3.49623e-05
YNR033W	6.68812e-05
YNR032C-A	2.65743e-05
YNR032W	2.09328e-05
YNR031C	3.92676e-05
YNR030W	4.69133e-05
YNR029C	4.73587e-05
YNR028W	2.3234e-05
YNR027W	2.37536e-05
YNR026C	6.98504e-05
YNR024W	2.81331e-05
YNR023W	2.50155e-05
YNR022C	4.43895e-05
YNR021W	0.000184239
YNR020C	2.24174e-05
YNR019W	7.66053e-05
YNR018W	9.92454e-05
YNR017W	0.000124335
YNR016C	0.00284137
YNR015W	5.12929e-05
YNR014W	6.38378e-06
YNR013C	9.9765e-05
YNR012W	3.91934e-05
YNR011C	4.17915e-05
YNR010W	1.52914e-05
YNR009W	2.85785e-05
YNR008W	6.66585e-05
YNR007C	1.61821e-05
YNR006W	6.42089e-05
YNR004W	5.41879e-06
YNR003C	8.10591e-05
YNR002C	1.11345e-06
YNR001C	0.000420735
YNL001W	8.02426e-05
YNL002C	0.000218013
YNL003C	1.22479e-05
YNL004W	7.25227e-05
YNL005C	5.1664e-05
YNL006W	4.62453e-05
YNL007C	0.000655005
YNL008C	1.8409e-05
YNL009W	3.19189e-06
YNL010W	0.000380725
YNL011C	1.50687e-05
YNL012W	8.90759e-07
YNL014W	2.30113e-06
YNL015W	0.000108153
YNL016W	0.0008676
YNL018C	5.9384e-07
YNL019C	0
YNL020C	1.24706e-05
YNL021W	5.1664e-05
YNL022C	5.40394e-05
YNL023C	5.67859e-05
YNL024C	2.37536e-06
YNL024C-A	3.62242e-05
YNL025C	1.34356e-05
YNL026W	4.03811e-05
YNL027W	5.78251e-05
YNL029C	5.27033e-06
YNL030W	0.00023516
YNL031C	0.000531189
YNL032W	2.17494e-05
YNL033W	0
YNL034W	2.9692e-07
YNL035C	5.07733e-05
YNL036W	0.00023568
YNL037C	0.000528369
YNL038W	1.06891e-05
YNL039W	4.75814e-05
YNL040W	3.56304e-06
YNL041C	5.2629e-05
YNL042W	5.78994e-06
YNL042W-B	0
YNL044W	0.000114611
YNL045W	0.000120995
YNL046W	9.50143e-06
YNL047C	1.0318e-05
YNL048W	2.94693e-05
YNL049C	7.38588e-05
YNL050C	3.1325e-05
YNL051W	2.86528e-05
YNL052W	0.000116021
YNL053W	1.08376e-05
YNL054W	5.56725e-05
YNL054W-A	0
YNL054W-B	1.4846e-07
YNL055C	0.000877992
YNL056W	3.37004e-05
YNL058C	2.90239e-05
YNL059C	6.53966e-05
YNL061W	0.000255796
YNL062C	0.000106075
YNL063W	7.12607e-06
YNL064C	0.00135499
YNL065W	3.7783e-05
YNL066W	9.96166e-05
YNL067W	0.000360906
YNL067W-B	0
YNL068C	4.22368e-05
YNL069C	0.00277383
YNL070W	8.66263e-05
YNL071W	0.000823655
YNL072W	3.38489e-05
YNL073W	1.70729e-05
YNL074C	9.96166e-05
YNL075W	9.94681e-05
YNL076W	2.43474e-05
YNL077W	2.81331e-05
YNL078W	1.39552e-05
YNL079C	0.000591835
YNL080C	1.75925e-05
YNL081C	5.87159e-05
YNL082W	2.86528e-05
YNL083W	1.23964e-05
YNL084C	0.000117358
YNL085W	0.000264184
YNL086W	1.15799e-05
YNL087W	6.53224e-05
YNL088W	0.000171694
YNL090W	4.37214e-05
YNL091W	9.12286e-05
YNL092W	3.85996e-06
YNL093W	8.16529e-07
YNL094W	1.07633e-05
YNL095C	1.53656e-05
YNL096C	0.000811927
YNL097C	2.12298e-05
YNL097C-B	5.9384e-07
YNL098C	0.000189064
YNL099C	5.15156e-05
YNL100W	3.98615e-05
YNL101W	2.53866e-05
YNL102W	9.67958e-05
YNL103W	4.95856e-05
YNL104C	0.000489324
YNL106C	1.52171e-05
YNL107W	1.8409e-05
YNL108C	8.90759e-05
YNL110C	0.000167834
YNL111C	7.81641e-05
YNL112W	0.00066703
YNL113W	0.000155957
YNL115C	2.73909e-05
YNL116W	6.28728e-05
YNL117W	1.11345e-06
YNL118C	8.41025e-05
YNL119W	2.99147e-05
YNL121C	0.000231301
YNL122C	3.34777e-05
YNL123W	0.000179488
YNL124W	7.24484e-05
YNL125C	1.49944e-05
YNL126W	1.6776e-05
YNL127W	2.28628e-05
YNL128W	5.9384e-07
YNL129W	2.12298e-05
YNL130C-A	2.2269e-07
YNL130C	9.6202e-05
YNL131W	0.000265372
YNL132W	0.00032535
YNL133C	1.12087e-05
YNL134C	0.000989337
YNL135C	0.000789658
YNL136W	1.79636e-05
YNL137C	8.12818e-05
YNL138W	0.000465051
YNL138W-A	1.30645e-05
YNL139C	6.92565e-05
YNL140C	1.4846e-07
YNL141W	0.000118397
YNL142W	2.52382e-06
YNL143C	1.33614e-06
YNL144C	1.4846e-06
YNL145W	7.42299e-07
YNL146W	4.89918e-06
YNL146C-A	7.42299e-08
YNL147W	7.05184e-05
YNL148C	1.2916e-05
YNL149C	0.000148089
YNL151C	7.25227e-05
YNL152W	2.15267e-05
YNL153C	7.95745e-05
YNL154C	0.000132797
YNL155W	6.38378e-05
YNL156C	4.1643e-05
YNL157W	3.76346e-05
YNL158W	1.95967e-05
YNL159C	2.34567e-05
YNL160W	0.000137622
YNL161W	7.75703e-05
YNL162W	0.00031904
YNL162W-A	1.20995e-05
YNL163C	9.96166e-05
YNL164C	2.9692e-05
YNL165W	1.70729e-05
YNL166C	7.45269e-05
YNL167C	3.42942e-05
YNL168C	6.95535e-05
YNL169C	5.09217e-05
YNL172W	1.82606e-05
YNL173C	3.60015e-05
YNL175C	0.000274577
YNL176C	2.4867e-05
YNL177C	5.84932e-05
YNL178W	0.00406587
YNL180C	4.68391e-05
YNL181W	8.18756e-05
YNL182C	6.52481e-05
YNL183C	4.88433e-05
YNL184C	5.9384e-07
YNL185C	2.86528e-05
YNL186W	5.1664e-05
YNL187W	9.64989e-07
YNL188W	7.49722e-06
YNL189W	0.000586491
YNL190W	0.000205172
YNL191W	3.41458e-05
YNL192W	5.15898e-05
YNL193W	3.28096e-05
YNL194C	1.4846e-07
YNL195C	4.4538e-06
YNL196C	0
YNL197C	7.26711e-05
YNL199C	4.8101e-05
YNL200C	1.73698e-05
YNL201C	3.69665e-05
YNL202W	4.67649e-06
YNL204C	7.42299e-08
YNL206C	3.69665e-05
YNL207W	0.000124558
YNL208W	0.000554052
YNL209W	0.00151184
YNL210W	1.26191e-06
YNL211C	1.70729e-06
YNL212W	7.93518e-05
YNL213C	7.49722e-06
YNL214W	1.76667e-05
YNL215W	4.31276e-05
YNL216W	0.000237016
YNL217W	1.36583e-05
YNL218W	1.80379e-05
YNL219C	4.20141e-05
YNL220W	0.00042363
YNL221C	6.79946e-05
YNL222W	2.93951e-05
YNL223W	8.98182e-06
YNL224C	4.46122e-05
YNL225C	1.8409e-05
YNL227C	3.13993e-05
YNL229C	8.38056e-05
YNL230C	8.46221e-06
YNL231C	0.000108598
YNL232W	6.60647e-05
YNL233W	5.37425e-05
YNL234W	4.30534e-06
YNL236W	4.00099e-05
YNL237W	4.4538e-07
YNL238W	3.68181e-05
YNL239W	0.000219498
YNL240C	4.6171e-05
YNL241C	0.000324459
YNL242W	2.44217e-05
YNL243W	0.000226772
YNL244C	0.000389485
YNL245C	1.39552e-05
YNL246W	3.33292e-05
YNL247W	0.000446419
YNL248C	0.000278733
YNL249C	1.02437e-05
YNL250W	2.4867e-05
YNL251C	0.000118471
YNL252C	3.615e-05
YNL253W	1.58852e-05
YNL254C	8.98182e-06
YNL255C	0.00056296
YNL256W	5.52271e-05
YNL257C	3.88965e-05
YNL258C	3.63727e-05
YNL259C	3.58531e-05
YNL260C	3.45912e-05
YNL261W	1.56625e-05
YNL262W	9.4569e-05
YNL263C	0.000128937
YNL264C	5.46332e-05
YNL265C	3.64469e-05
YNL267W	4.14203e-05
YNL268W	0.000180824
YNL269W	7.42299e-08
YNL270C	8.90759e-07
YNL271C	6.68812e-05
YNL272C	3.74119e-05
YNL273W	3.16962e-05
YNL274C	3.38489e-05
YNL275W	9.79835e-06
YNL277W	2.56836e-05
YNL277W-A	2.2269e-07
YNL278W	2.56093e-05
YNL279W	5.9384e-07
YNL280C	5.8419e-05
YNL281W	0.000220389
YNL282W	1.78152e-05
YNL283C	2.33824e-05
YNL284C	5.08475e-05
YNL284C-A	0
YNL284C-B	7.42299e-08
YNL286W	1.22479e-05
YNL287W	0.000376346
YNL288W	6.10912e-05
YNL289W	3.60015e-05
YNL290W	7.81641e-05
YNL291C	1.69987e-05
YNL292W	8.69233e-05
YNL293W	2.14525e-05
YNL294C	6.08686e-06
YNL295W	1.61079e-05
YNL297C	6.0052e-05
YNL298W	3.27354e-05
YNL299W	3.41458e-05
YNL300W	0.0001518
YNL301C	0.000234344
YNL302C	0.0013086
YNL304W	1.54398e-05
YNL305C	4.0678e-05
YNL306W	7.20773e-05
YNL307C	0.00016479
YNL308C	0.000232859
YNL309W	3.05085e-05
YNL310C	4.83237e-05
YNL311C	1.71471e-05
YNL312W	0.000113869
YNL313C	9.93939e-05
YNL314W	6.53224e-06
YNL315C	5.15898e-05
YNL316C	2.16751e-05
YNL317W	2.83558e-05
YNL318C	7.42299e-08
YNL320W	2.54609e-05
YNL321W	3.85253e-05
YNL322C	0.00014898
YNL323W	7.3265e-05
YNL325C	1.56625e-05
YNL326C	8.53644e-06
YNL327W	0.000245924
YNL328C	3.04343e-06
YNL329C	2.00421e-05
YNL330C	7.6828e-05
YNL331C	1.33614e-06
YNL332W	2.2269e-07
YNL333W	5.1961e-07
YNL334C	0
YNL335W	0
YNL336W	2.82074e-06
YNL339C	0
YMR325W	0
YMR323W	7.42299e-08
YMR322C	0
YMR321C	0
YMR320W	0
YMR319C	2.1304e-05
YMR318C	0.000722777
YMR317W	1.26191e-06
YMR316C-A	0
YMR316W	6.16109e-06
YMR315W-A	0
YMR315W	0.000179043
YMR314W	0.000230484
YMR313C	2.10071e-05
YMR312W	4.75072e-05
YMR311C	0.000115205
YMR310C	4.85464e-05
YMR309C	0.000612397
YMR308C	0.000267005
YMR307W	0.00156595
YMR306W	7.42299e-07
YMR305C	0.000216083
YMR304W	7.37103e-05
YMR303C	8.6849e-06
YMR302C	3.44427e-05
YMR301C	3.50365e-05
YMR300C	0.000186243
YMR299C	7.86837e-06
YMR298W	0.000112904
YMR297W	0.000393493
YMR296C	0.000109638
YMR295C	0.000207102
YMR294W	1.35841e-05
YMR293C	8.38798e-06
YMR292W	4.23111e-05
YMR291W	3.16962e-05
YMR290C	0.000394532
YMR289W	3.37004e-05
YMR288W	4.13461e-05
YMR287C	1.33614e-05
YMR286W	3.29581e-05
YMR285C	4.56514e-05
YMR284W	9.57566e-06
YMR283C	1.2916e-05
YMR282C	1.04664e-05
YMR281W	1.23964e-05
YMR280C	3.78573e-06
YMR279C	2.9692e-07
YMR278W	5.69344e-05
YMR277W	4.49091e-05
YMR276W	0.000556205
YMR275C	6.48027e-05
YMR274C	7.49722e-06
YMR273C	3.20673e-05
YMR272W-B	0
YMR272C	7.93518e-05
YMR271C	3.41458e-06
YMR270C	8.23952e-06
YMR269W	3.20673e-05
YMR268C	1.69987e-05
YMR267W	4.11234e-05
YMR266W	3.18446e-05
YMR265C	8.75913e-06
YMR264W	4.43153e-05
YMR263W	3.85996e-05
YMR262W	1.06891e-05
YMR261C	0.000138365
YMR260C	0.000573723
YMR259C	5.53755e-05
YMR258C	2.27886e-05
YMR257C	2.9692e-06
YMR256C	5.24806e-05
YMR255W	3.15477e-05
YMR254C	5.9384e-07
YMR253C	1.42521e-05
YMR252C	2.74651e-06
YMR251W-A	0.000405073
YMR251W	3.7115e-07
YMR250W	1.55883e-05
YMR247W-A	0
YMR247C	8.20983e-05
YMR246W	0.000476705
YMR244C-A	2.27144e-05
YMR244W	9.64989e-07
YMR243C	0.000145194
YMR242W-A	4.4538e-07
YMR242C	0.00114477
YMR241W	0.000355561
YMR240C	2.46443e-05
YMR239C	3.45912e-05
YMR238W	6.80689e-05
YMR237W	0.000125523
YMR236W	7.88322e-05
YMR235C	0.000274428
YMR234W	1.17283e-05
YMR233W	1.67017e-05
YMR232W	1.4846e-07
YMR231W	3.65954e-05
YMR230W-A	7.42299e-08
YMR230W	0.000639417
YMR229C	0.000812076
YMR228W	2.34567e-05
YMR227C	4.52803e-05
YMR226C	0.000302635
YMR225C	4.30534e-05
YMR224C	7.2003e-06
YMR223W	2.95435e-05
YMR222C	4.70618e-05
YMR221C	4.95856e-05
YMR220W	7.25969e-05
YMR219W	7.01473e-05
YMR218C	2.68712e-05
YMR217W	0.00106438
YMR216C	7.41557e-05
YMR215W	9.70928e-05
YMR214W	0.000119733
YMR213W	2.54609e-05
YMR212C	6.2947e-05
YMR211W	1.30645e-05
YMR210W	2.45701e-05
YMR209C	2.39763e-05
YMR208W	0.000123519
YMR207C	8.98182e-06
YMR206W	3.7115e-07
YMR205C	0.002027
YMR204C	8.01683e-06
YMR203W	0.000396091
YMR202W	0.000182828
YMR201C	1.37325e-05
YMR200W	8.75171e-05
YMR199W	3.07312e-05
YMR198W	1.51429e-05
YMR197C	7.16319e-05
YMR196W	1.5811e-05
YMR195W	4.4538e-05
YMR194C-B	2.07844e-06
YMR194W	0.000416059
YMR193W	3.71892e-05
YMR192W	5.07733e-05
YMR191W	3.70407e-05
YMR190C	1.52914e-05
YMR189W	0.000100878
YMR188C	4.37957e-05
YMR187C	1.04664e-05
YMR186W	0.00416088
YMR185W	2.85043e-05
YMR184W	4.43895e-05
YMR183C	0.000244662
YMR182W-A	1.4846e-07
YMR182C	2.59805e-06
YMR181C	6.53224e-06
YMR180C	4.52803e-06
YMR179W	2.26401e-05
YMR178W	7.44526e-05
YMR177W	1.6479e-05
YMR176W	1.30645e-05
YMR175W-A	7.42299e-08
YMR175W	1.11345e-06
YMR174C	3.41458e-06
YMR173W	8.29891e-05
YMR172W	2.3902e-05
YMR171C	1.11345e-05
YMR170C	9.72412e-06
YMR169C	3.7115e-07
YMR168C	1.12087e-05
YMR167W	1.76667e-05
YMR166C	1.23964e-05
YMR165C	3.52592e-05
YMR164C	1.53656e-05
YMR163C	7.34876e-06
YMR162C	2.30855e-05
YMR161W	6.66585e-05
YMR160W	1.67017e-05
YMR159C	3.34035e-06
YMR158C-A	0
YMR158W	3.97873e-05
YMR157C	3.00631e-05
YMR156C	1.17283e-05
YMR155W	7.49722e-06
YMR154C	5.34456e-06
YMR153W	9.04863e-05
YMR152W	7.43784e-05
YMR150C	1.35841e-05
YMR149W	0.000118471
YMR148W	6.08686e-06
YMR147W	1.36583e-05
YMR146C	0.000540691
YMR145C	0.000130199
YMR144W	2.08586e-05
YMR143W	0.00119718
YMR142C	0.00192181
YMR141C	1.4846e-07
YMR140W	2.44217e-05
YMR139W	3.45912e-05
YMR138W	8.98182e-06
YMR137C	9.05605e-06
YMR136W	1.69987e-05
YMR135C	1.8409e-05
YMR134W	2.19721e-05
YMR133W	5.9384e-07
YMR132C	9.79835e-06
YMR131C	0.000270049
YMR130W	3.23643e-05
YMR129W	5.4559e-05
YMR128W	0.000178003
YMR127C	9.87258e-06
YMR126C	2.15267e-06
YMR125W	0.000166275
YMR124W	5.06248e-05
YMR123W	0.000105926
YMR122W-A	0.000331214
YMR122C	4.4538e-07
YMR121C	5.77509e-05
YMR120C	0.000584561
YMR119W	1.32872e-05
YMR118C	1.63306e-06
YMR117C	1.26933e-05
YMR116C	0.0047695
YMR115W	3.04343e-05
YMR114C	9.4272e-06
YMR113W	2.95435e-05
YMR112C	2.62032e-05
YMR110C	7.12607e-05
YMR109W	0.000105926
YMR108W	0.00134579
YMR107W	2.15267e-06
YMR106C	9.87258e-06
YMR105W-A	0
YMR105C	1.05407e-05
YMR104C	1.43264e-05
YMR103C	9.64989e-07
YMR102C	3.08054e-05
YMR101C	4.4538e-07
YMR100W	1.6479e-05
YMR099C	0.000356155
YMR098C	1.64048e-05
YMR097C	1.8409e-05
YMR096W	1.12087e-05
YMR095C	1.26191e-06
YMR094W	4.75072e-06
YMR093W	9.23421e-05
YMR092C	0.000198045
YMR091C	0.000123519
YMR090W	3.7115e-06
YMR089C	5.94582e-05
YMR088C	2.88012e-05
YMR087W	3.85996e-06
YMR086W	8.21726e-05
YMR085W	7.42299e-08
YMR084W	1.4846e-07
YMR083W	0.0008555
YMR082C	0
YMR081C	1.4846e-07
YMR080C	0.000153433
YMR079W	0.000422443
YMR078C	2.33082e-05
YMR077C	1.23964e-05
YMR076C	5.88643e-05
YMR075W	1.92998e-05
YMR074C	0.000120475
YMR073C	3.45169e-05
YMR072W	0.000231894
YMR071C	5.61178e-05
YMR070W	5.28517e-05
YMR069W	2.89497e-06
YMR068W	5.1961e-06
YMR067C	5.30744e-05
YMR066W	1.04664e-05
YMR065W	7.42299e-07
YMR064W	1.44748e-05
YMR063W	4.97341e-06
YMR062C	0.00014022
YMR061W	6.30212e-05
YMR060C	3.22158e-05
YMR059W	8.31375e-06
YMR058W	0.000635186
YMR056C	1.55883e-06
YMR055C	8.90759e-06
YMR054W	5.65632e-05
YMR053C	2.2269e-06
YMR052W	7.86837e-06
YMR051C	0
YMR050C	0
YMR049C	0.000356452
YMR048W	1.92256e-05
YMR047C	0.000176667
YMR046C	0
YMR045C	8.90759e-07
YMR044W	5.22579e-05
YMR043W	8.02426e-05
YMR042W	6.01263e-06
YMR041C	1.15799e-05
YMR040W	1.03922e-06
YMR039C	7.80899e-05
YMR038C	0.00023902
YMR037C	5.21094e-05
YMR036C	1.41779e-05
YMR035W	1.49944e-05
YMR034C	2.30113e-06
YMR033W	6.33181e-05
YMR030W-A	7.42299e-08
YMR032W	2.00421e-05
YMR031C	0.000104738
YMR030W	1.05407e-05
YMR029C	2.99147e-05
YMR028W	3.41458e-05
YMR027W	0.000151726
YMR026C	7.27453e-06
YMR025W	7.12607e-06
YMR024W	5.59694e-05
YMR023C	3.41458e-06
YMR022W	8.01683e-05
YMR021C	2.47928e-05
YMR020W	1.00953e-05
YMR019W	1.98194e-05
YMR018W	2.2269e-07
YMR017W	5.1961e-07
YMR016C	4.59483e-05
YMR015C	0.000114611
YMR014W	8.55129e-05
YMR013C	1.0986e-05
YMR012W	0.000743858
YMR011W	0.000312285
YMR010W	2.14525e-05
YMR009W	4.14203e-05
YMR008C	6.15366e-05
YMR007W	1.4846e-07
YMR006C	4.51318e-05
YMR005W	5.36683e-05
YMR004W	6.18335e-05
YMR003W	1.31387e-05
YMR002W	0.000451318
YMR001C-A	7.42299e-08
YMR001C	6.1982e-05
YML001W	0.000197749
YML002W	5.9384e-07
YML003W	2.30113e-06
YML004C	0.000275467
YML005W	2.2269e-05
YML006C	1.34356e-05
YML007W	9.9097e-05
YML007C-A	6.6807e-07
YML008C	0.000550489
YML009C	3.85253e-05
YML010W	0.000539503
YML011C	1.31387e-05
YML012W	0.000213856
YML013W	4.56514e-05
YML014W	6.16109e-05
YML015C	2.47186e-05
YML016C	3.18446e-05
YML017W	0.000128195
YML018C	3.26612e-05
YML019W	3.30323e-05
YML020W	1.44006e-05
YML021C	3.38489e-05
YML022W	0.000264852
YML023C	7.49722e-06
YML024W	0.000994384
YML025C	4.01584e-05
YML026C	0.00114247
YML027W	3.64469e-05
YML028W	0.00289252
YML029W	3.62242e-05
YML030W	3.08797e-05
YML031W	4.03069e-05
YML032C	2.25659e-05
YML034W	6.3912e-05
YML035C	0.000150316
YML036W	2.6797e-05
YML037C	6.82916e-06
YML038C	1.49944e-05
YML040W	0
YML039W	0
YML041C	1.87059e-05
YML042W	2.37536e-06
YML043C	8.31375e-06
YML045W-A	0
YML045W	0
YML046W	2.83558e-05
YML047C	2.2269e-07
YML048W	0.000233824
YML049C	5.75282e-05
YML050W	5.9384e-06
YML051W	7.27453e-06
YML052W	8.21726e-05
YML053C	3.28096e-05
YML054C-A	7.42299e-08
YML054C	1.85575e-06
YML055W	5.06248e-05
YML056C	0.000322455
YML057W	5.67117e-05
YML058W	0.000494075
YML058W-A	7.2003e-06
YML059C	1.94482e-05
YML060W	3.99357e-05
YML061C	2.07102e-05
YML062C	3.17704e-05
YML063W	0.00242999
YML064C	1.90029e-05
YML065W	3.57046e-05
YML066C	3.7115e-07
YML067C	5.1664e-05
YML068W	4.4538e-06
YML069W	0.000257726
YML070W	0.000280515
YML071C	4.74329e-05
YML072C	0.000209032
YML073C	0.00147866
YML074C	0.000720624
YML075C	3.30323e-05
YML076C	1.52171e-05
YML077W	2.53124e-05
YML078W	0.000280292
YML079W	7.80157e-05
YML080W	4.37957e-05
YML081W	3.60758e-05
YML081C-A	7.80157e-05
YML082W	3.76346e-05
YML083C	5.1961e-07
YML085C	0.000336707
YML086C	0.000214599
YML087C	5.1961e-07
YML088W	3.62242e-05
YML091C	2.56836e-05
YML092C	0.000286825
YML093W	0.000226772
YML094W	7.72734e-05
YML095C	9.4272e-06
YML096W	2.04132e-05
YML097C	3.52592e-05
YML098W	2.72424e-05
YML099C	1.98936e-05
YML100W	8.54387e-05
YML100W-A	7.42299e-08
YML101C	2.56836e-05
YML102W	4.48349e-05
YML103C	0.00014126
YML104C	6.82916e-06
YML105C	0.000106743
YML106W	0.000307535
YML107C	1.45491e-05
YML108W	3.3255e-05
YML109W	4.39441e-05
YML110C	0.000167685
YML111W	5.07733e-05
YML112W	2.43474e-05
YML113W	4.05296e-05
YML114C	2.50155e-05
YML115C	5.95324e-05
YML116W	7.22257e-05
YML117W	7.51949e-05
YML118W	1.33614e-06
YML119W	2.46443e-05
YML120C	4.28307e-05
YML121W	3.64469e-05
YML122C	4.4538e-07
YML123C	0.000288235
YML124C	0.000232117
YML125C	0.000136435
YML126C	0.000714463
YML127W	8.7814e-05
YML128C	9.50143e-06
YML129C	5.73797e-05
YML130C	0.000142447
YML131W	0.000130496
YML132W	0
YML133C	0
YLR467W	0
YLR466W	0
YLR464W	0
YLR462W	0
YLR461W	0
YLR460C	1.06891e-05
YLR459W	3.229e-05
YLR457C	7.64568e-06
YLR456W	6.6807e-06
YLR455W	2.88754e-05
YLR454W	2.90981e-05
YLR453C	5.04764e-06
YLR452C	1.11345e-06
YLR451W	2.71682e-05
YLR450W	2.62774e-05
YLR449W	0.000314883
YLR448W	0.00133235
YLR447C	0.000388816
YLR446W	6.01263e-06
YLR445W	7.42299e-08
YLR443W	7.12607e-06
YLR442C	2.57578e-05
YLR441C	0.00168829
YLR440C	4.26822e-05
YLR439W	4.37214e-05
YLR438C-A	8.6849e-05
YLR438W	0.000198268
YLR437C	2.99889e-05
YLR436C	2.4199e-05
YLR435W	9.21936e-05
YLR433C	5.09217e-05
YLR432W	0.000316294
YLR431C	3.93419e-06
YLR430W	8.90017e-05
YLR429W	0.000323123
YLR427W	3.12508e-05
YLR426W	1.11345e-05
YLR425W	1.1951e-05
YLR424W	1.4846e-05
YLR423C	8.75913e-06
YLR422W	2.3234e-05
YLR421C	0.000127156
YLR420W	0.000563405
YLR419W	7.62342e-05
YLR418C	9.6202e-05
YLR417W	1.26933e-05
YLR415C	0
YLR414C	4.40926e-05
YLR413W	0.000166201
YLR412C-A	2.2269e-07
YLR412W	1.68502e-05
YLR411W	2.44959e-06
YLR410W-A	0
YLR410W-B	0
YLR410W	0.000253644
YLR409C	0.000152543
YLR408C	7.05184e-06
YLR407W	2.96177e-05
YLR406C-A	0
YLR406C	0.000477224
YLR405W	2.27886e-05
YLR404W	6.08686e-06
YLR403W	5.71571e-05
YLR401C	8.59583e-05
YLR399C	0.000106297
YLR398C	0.000156254
YLR397C	6.33924e-05
YLR396C	3.08054e-05
YLR395C	4.83979e-05
YLR394W	2.2269e-07
YLR393W	1.69244e-05
YLR392C	8.83336e-06
YLR390W-A	0.000661612
YLR390W	1.95967e-05
YLR389C	7.66795e-05
YLR388W	0.000551677
YLR387C	0.000119807
YLR386W	5.30744e-05
YLR385C	8.46221e-06
YLR384C	0.00026745
YLR383W	1.87802e-05
YLR382C	1.61079e-05
YLR381W	5.41879e-06
YLR380W	0.000109341
YLR378C	0.000319411
YLR377C	5.9384e-07
YLR376C	3.48881e-06
YLR375W	2.47186e-05
YLR373C	3.80057e-05
YLR372W	0.000214525
YLR371W	3.44427e-05
YLR370C	0.000137028
YLR369W	4.72845e-05
YLR368W	7.9426e-06
YLR367W	0.000358902
YLR365W	1.4846e-07
YLR364W	1.71471e-05
YLR363W-A	3.53335e-05
YLR363C	3.85996e-05
YLR362W	3.00631e-05
YLR361C-A	2.70939e-05
YLR361C	1.81863e-05
YLR360W	1.21737e-05
YLR359W	0.000507065
YLR358C	0
YLR357W	7.21515e-05
YLR356W	3.25869e-05
YLR355C	0.00411531
YLR354C	0.0012648
YLR353W	8.16529e-06
YLR352W	1.53656e-05
[truncated: 4,020 more rows]

## Sheet: natAdelta_gly
ORF	Xi
YPR204W	0
YPR203W	0
YPR202W	0
YPR201W	3.67146e-06
YPR200C	4.707e-07
YPR199C	1.64745e-05
YPR198W	4.26454e-05
YPR196W	7.53119e-06
YPR195C	1.60038e-06
YPR194C	8.47259e-07
YPR193C	9.13157e-06
YPR192W	4.42458e-06
YPR191W	0.000827772
YPR190C	5.24359e-05
YPR189W	0.000111932
YPR188C	9.88469e-05
YPR187W	0.000115133
YPR186C	2.00518e-05
YPR185W	4.52813e-05
YPR184W	0.000592517
YPR183W	0.000596753
YPR182W	4.66934e-05
YPR181C	0.00030539
YPR180W	6.97577e-05
YPR179C	4.87645e-05
YPR178W	4.04802e-05
YPR176C	5.94023e-05
YPR175W	2.24994e-05
YPR174C	3.24783e-05
YPR173C	0.000103742
YPR172W	0.000194022
YPR171W	6.48624e-05
YPR170W-B	0.000128219
YPR169W	1.751e-05
YPR168W	4.83879e-05
YPR167C	1.22382e-05
YPR166C	6.9287e-05
YPR165W	0.000481808
YPR164W	5.06473e-05
YPR163C	0.000431255
YPR162C	2.91834e-05
YPR161C	7.58768e-05
YPR160W	0.000962581
YPR159C-A	9.41399e-08
YPR159W	0.000244011
YPR158C-C	0
YPR158C-D	0
YPR158W-A	0
YPR158W-B	0
YPR158W	3.53966e-05
YPR157W	2.73006e-06
YPR156C	6.75925e-05
YPR155C	0.000112215
YPR154W	0.00034747
YPR153W	9.88469e-06
YPR152C	1.73217e-05
YPR151C	5.60132e-05
YPR149W	0.00216032
YPR148C	0.000204378
YPR147C	2.53236e-05
YPR145C-A	8.02072e-05
YPR145W	0.000255966
YPR144C	5.27184e-05
YPR143W	6.22265e-05
YPR141C	5.14004e-05
YPR140W	3.64321e-05
YPR139C	3.41728e-05
YPR138C	1.05437e-05
YPR137C-A	0
YPR137C-B	0
YPR137W	6.93811e-05
YPR135W	7.36174e-05
YPR134W	2.71123e-05
YPR133W-A	6.74983e-05
YPR133C	0.000184138
YPR132W	0.000439728
YPR131C	2.68299e-05
YPR129W	0.000166063
YPR128C	4.97059e-05
YPR127W	0.000167851
YPR125W	5.94964e-05
YPR124W	0.00011438
YPR122W	6.58979e-06
YPR121W	1.50624e-06
YPR120C	2.83361e-05
YPR119W	5.32832e-05
YPR118W	7.71947e-05
YPR117W	4.707e-06
YPR116W	1.30854e-05
YPR115W	0.000116733
YPR114W	4.5093e-05
YPR113W	8.44435e-05
YPR112C	0.000111462
YPR111W	4.46223e-05
YPR110C	0.000144034
YPR109W	2.80537e-05
YPR108W-A	9.41399e-08
YPR108W	0.000241375
YPR107C	4.58461e-05
YPR106W	5.94964e-05
YPR105C	3.12545e-05
YPR104C	7.41823e-05
YPR103W	0.000271876
YPR102C	0.000193834
YPR101W	2.76771e-05
YPR100W	6.44858e-05
YPR098C	0.00014234
YPR097W	0.000108637
YPR096C	3.7656e-07
YPR095C	4.02919e-05
YPR094W	2.83361e-05
YPR093C	3.5679e-05
YPR091C	7.24877e-05
YPR089W	9.8941e-05
YPR088C	0.000227913
YPR086W	7.32409e-05
YPR085C	1.20499e-05
YPR084W	3.47376e-05
YPR083W	3.85974e-05
YPR082C	2.78654e-05
YPR081C	4.22688e-05
YPR080W	0.000451401
YPR079W	3.10662e-05
YPR078C	6.77807e-06
YPR075C	9.29161e-05
YPR074C	0.000417134
YPR073C	0.000109014
YPR072W	0.000159191
YPR071W	9.22571e-06
YPR070W	3.06896e-05
YPR069C	0.000310379
YPR068C	1.8169e-05
YPR067W	2.65475e-05
YPR066W	1.13909e-05
YPR065W	0.000197506
YPR064W	2.8242e-07
YPR063C	0.000135467
YPR062W	0.000119652
YPR061C	4.43399e-05
YPR060C	3.06896e-05
YPR058W	6.01554e-05
YPR057W	9.60227e-06
YPR056W	4.32102e-05
YPR055W	7.28643e-05
YPR054W	1.12968e-06
YPR053C	2.8242e-07
YPR052C	3.48318e-05
YPR051W	3.6338e-05
YPR049C	9.67758e-05
YPR048W	2.68299e-05
YPR047W	2.96541e-05
YPR046W	1.55331e-05
YPR045C	0.000103554
YPR043W	0.000490375
YPR042C	0.000213133
YPR041W	0.000284397
YPR040W	8.38787e-05
YPR037C	3.86915e-05
YPR036W-A	0.000712168
YPR036W	0.000434173
YPR035W	0.000788516
YPR034W	6.41093e-05
YPR033C	0.000217369
YPR032W	7.74771e-05
YPR031W	2.14639e-05
YPR030W	0.000180937
YPR029C	8.99978e-05
YPR028W	0.00035519
YPR027C	2.8242e-07
YPR026W	0.000303507
YPR025C	3.39845e-05
YPR024W	0.000151659
YPR023C	0.000116639
YPR022C	8.86798e-05
YPR021C	4.30219e-05
YPR020W	0.000200141
YPR019W	0.000112121
YPR018W	6.41093e-05
YPR017C	2.11815e-05
YPR016C	0.000242222
YPR015C	9.31985e-06
YPR014C	0
YPR013C	3.57732e-06
YPR011C	2.72064e-05
YPR010C-A	0.000385221
YPR010C	0.000195058
YPR009W	1.05437e-05
YPR008W	0.000146105
YPR007C	3.38904e-06
YPR006C	0.00016418
YPR005C	6.54272e-05
YPR004C	0.000205131
YPR003C	4.94235e-05
YPR002W	0.000238456
YPR001W	0.000178301
YPL001W	4.96117e-05
YPL002C	2.96541e-05
YPL003W	1.23323e-05
YPL004C	0.00163559
YPL005W	1.93928e-05
YPL006W	0.000165027
YPL007C	2.84303e-05
YPL008W	2.24994e-05
YPL009C	0.000133773
YPL010W	0.000146011
YPL011C	3.13486e-05
YPL012W	0.000114474
YPL013C	7.11698e-05
YPL014W	2.13698e-05
YPL015C	2.59826e-05
YPL016W	0.000131984
YPL017C	2.81478e-05
YPL018W	1.74159e-05
YPL019C	8.37845e-05
YPL020C	6.42976e-05
YPL021W	9.41399e-08
YPL022W	5.76136e-05
YPL023C	8.95271e-05
YPL024W	1.08261e-05
YPL026C	6.24148e-05
YPL027W	1.12968e-06
YPL028W	0.000657002
YPL029W	2.04284e-05
YPL030W	4.09509e-05
YPL031C	0.000100918
YPL032C	7.06049e-05
YPL033C	7.53119e-07
YPL034W	1.69452e-06
YPL036W	0.000944506
YPL037C	0.000944129
YPL038W	9.13157e-06
YPL038W-A	1.8828e-07
YPL039W	2.08991e-05
YPL040C	2.32526e-05
YPL041C	4.42458e-06
YPL042C	3.35138e-05
YPL043W	0.000105813
YPL045W	3.17252e-05
YPL046C	1.83573e-05
YPL047W	1.97694e-05
YPL048W	0.000661333
YPL049C	6.0532e-05
YPL050C	0.0001012
YPL051W	2.24994e-05
YPL052W	3.36079e-05
YPL053C	0.000102801
YPL054W	0.000148553
YPL055C	6.42976e-05
YPL056C	6.58979e-07
YPL057C	0.000190539
YPL058C	2.73006e-06
YPL059W	0.000143563
YPL060C-A	3.7656e-07
YPL060W	2.21229e-05
YPL061W	0.00111631
YPL062W	9.41399e-08
YPL063W	0.000162956
YPL064C	2.8901e-05
YPL065W	4.48106e-05
YPL066W	2.89951e-05
YPL067C	6.83456e-05
YPL068C	8.94329e-06
YPL069C	1.67569e-05
YPL070W	6.89104e-05
YPL071C	1.79807e-05
YPL072W	1.48741e-05
YPL074W	5.19652e-05
YPL075W	2.84303e-05
YPL076W	1.27089e-05
YPL077C	1.64745e-05
YPL078C	0.000489339
YPL079W	0.000244575
YPL080C	0
YPL081W	0.000277901
YPL082C	6.41093e-05
YPL083C	2.6265e-05
YPL084W	0.000147988
YPL085W	0.000330902
YPL086C	8.05838e-05
YPL087W	8.99978e-05
YPL088W	4.24571e-05
YPL089C	6.94753e-05
YPL090C	0.000133396
YPL091W	0.000246364
YPL092W	0.000216145
YPL093W	0.000151
YPL094C	0.00014394
YPL095C	1.64745e-05
YPL096W	6.3262e-05
YPL096C-A	1.08261e-05
YPL097W	3.96329e-05
YPL098C	0.00017783
YPL099C	5.49777e-05
YPL100W	8.87739e-05
YPL101W	6.71218e-05
YPL103C	1.82631e-05
YPL104W	3.60556e-05
YPL105C	0.000189692
YPL106C	0.000782585
YPL107W	4.81055e-05
YPL108W	2.04284e-05
YPL109C	4.87645e-05
YPL110C	0.000156743
YPL111W	0.000925019
YPL112C	4.69758e-05
YPL113C	0.000107414
YPL115C	5.25301e-05
YPL116W	7.51237e-05
YPL117C	0.000201648
YPL118W	0.000136032
YPL119C	0.000166628
YPL119C-A	0
YPL120W	4.92352e-05
YPL121C	2.8242e-07
YPL122C	3.04072e-05
YPL123C	0.000152036
YPL124W	2.06166e-05
YPL125W	0.000138197
YPL126W	9.32927e-05
YPL127C	0.000345305
YPL128C	6.25089e-05
YPL129W	0.000115792
YPL130W	2.8242e-07
YPL131W	0.00149249
YPL132W	2.40998e-05
YPL133C	5.9873e-05
YPL134C	0.000141586
YPL135W	0.000892635
YPL137C	4.53754e-05
YPL138C	5.72371e-05
YPL139C	8.02072e-05
YPL140C	3.86915e-05
YPL141C	6.58979e-05
YPL143W	0.000472582
YPL144W	1.8828e-05
YPL145C	0.000181784
YPL146C	5.84609e-05
YPL147W	0.000260956
YPL148C	1.91104e-05
YPL149W	2.40057e-05
YPL150W	5.34715e-05
YPL151C	1.92045e-05
YPL152W	7.70064e-05
YPL152W-A	6.58979e-07
YPL153C	2.7583e-05
YPL154C	0.0024242
YPL155C	3.28548e-05
YPL156C	0.000108261
YPL157W	2.26877e-05
YPL158C	5.63898e-05
YPL159C	0.0001012
YPL160W	0.000357167
YPL161C	4.89528e-05
YPL162C	3.08779e-05
YPL163C	0.000176795
YPL164C	2.92775e-05
YPL165C	0
YPL166W	4.00095e-05
YPL167C	2.16522e-05
YPL168W	2.55119e-05
YPL169C	8.75501e-05
YPL170W	0.000124359
YPL171C	1.51565e-05
YPL172C	2.48529e-05
YPL173W	9.14099e-05
YPL174C	1.82631e-05
YPL175W	1.14851e-05
YPL176C	7.72889e-05
YPL177C	0.000227254
YPL178W	8.8115e-05
YPL179W	0.000109202
YPL180W	8.19017e-05
YPL181W	0.000162109
YPL183C	6.44858e-05
YPL183W-A	7.49354e-05
YPL184C	4.99883e-05
YPL186C	0.000228478
YPL187W	5.64839e-07
YPL188W	0.000109955
YPL189W	6.58979e-07
YPL189C-A	5.03649e-05
YPL190C	0.000316404
YPL191C	2.54178e-05
YPL192C	4.707e-07
YPL193W	6.8628e-05
YPL194W	1.77924e-05
YPL195W	0.000104589
YPL196W	8.18076e-05
YPL198W	8.73618e-05
YPL199C	5.53543e-05
YPL200W	1.74159e-05
YPL201C	0.000175665
YPL202C	3.68087e-05
YPL203W	0.000144316
YPL204W	0.000141116
YPL206C	0.000185361
YPL207W	7.93599e-05
YPL208W	2.3535e-05
YPL209C	2.24994e-05
YPL210C	0.000185267
YPL211W	7.55002e-05
YPL212C	6.94753e-05
YPL213W	3.91622e-05
YPL214C	5.02707e-05
YPL215W	0.000101295
YPL216W	2.24053e-05
YPL217C	0.000109391
YPL218W	0.000389174
YPL219W	7.06991e-05
YPL220W	8.19959e-05
YPL221W	0.000126712
YPL222W	0.00010732
YPL223C	0.00352168
YPL224C	5.15887e-05
YPL225W	0.000307743
YPL226W	0.000255966
YPL227C	2.39115e-05
YPL228W	0.000147047
YPL229W	6.31679e-05
YPL230W	0.000186868
YPL231W	0.00177887
YPL232W	0.000126242
YPL233W	3.14427e-05
YPL234C	0.000243069
YPL235W	0.000165027
YPL236C	4.47165e-05
YPL237W	0.000199859
YPL239W	9.39516e-05
YPL240C	0.000572653
YPL241C	7.53119e-06
YPL242C	9.65876e-05
YPL243W	0.000188562
YPL244C	1.44975e-05
YPL245W	9.88469e-06
YPL246C	9.20688e-05
YPL247C	8.53849e-05
YPL248C	2.47588e-05
YPL249C	0.000130007
YPL249C-A	0.000527372
YPL250C	9.1504e-05
YPL252C	4.22688e-05
YPL253C	2.83361e-05
YPL254W	4.58461e-05
YPL255W	1.12026e-05
YPL256C	3.6997e-05
YPL257W	3.62439e-05
YPL257W-A	0
YPL257W-B	0
YPL258C	1.97694e-06
YPL259C	7.16405e-05
YPL260W	0.000416381
YPL261C	1.31796e-06
YPL262W	0.000552036
YPL263C	3.03131e-05
YPL264C	1.11085e-05
YPL265W	0.000583667
YPL266W	5.03649e-05
YPL267W	3.72794e-05
YPL268W	2.68299e-05
YPL269W	1.13909e-05
YPL270W	8.63263e-05
YPL271W	0.000503366
YPL272C	0.00030539
YPL273W	4.04802e-05
YPL274W	4.77289e-05
YPL275W	1.8828e-07
YPL276W	8.19017e-06
YPL277C	3.85974e-06
YPL278C	0
YPL279C	4.707e-07
YPL280W	0
YPL281C	9.41399e-08
YPL282C	9.41399e-08
YPL283C	0
YOR396W	0
YOR394C-A	9.41399e-08
YOR394W	0
YOR393W	0
YOR391C	2.91834e-06
YOR390W	7.53119e-07
YOR389W	4.98942e-06
YOR388C	6.21323e-06
YOR387C	9.41399e-08
YOR386W	4.5093e-05
YOR385W	3.42669e-05
YOR384W	5.64839e-07
YOR383C	4.76348e-05
YOR382W	4.19864e-05
YOR381W-A	0
YOR381W	8.47259e-07
YOR380W	1.0073e-05
YOR378W	2.8242e-06
YOR377W	1.12968e-06
YOR376W-A	0
YOR376W	0
YOR375C	0.000689763
YOR374W	0.0147398
YOR373W	4.74465e-05
YOR372C	0.00010619
YOR371C	6.03437e-05
YOR370C	0.000112591
YOR369C	0.00107922
YOR368W	2.8242e-05
YOR367W	3.95388e-05
YOR365C	4.707e-06
YOR363C	4.78231e-05
YOR362C	0.00023921
YOR361C	0.000373547
YOR360C	2.74889e-05
YOR359W	3.502e-05
YOR358W	2.38174e-05
YOR357C	6.56155e-05
YOR356W	0.000209367
YOR355W	0.000141586
YOR354C	8.44435e-05
YOR353C	6.58038e-05
YOR352W	6.731e-05
YOR351C	4.707e-07
YOR350C	4.42458e-05
YOR349W	3.95388e-06
YOR348C	0.00061624
YOR347C	0.000109579
YOR346W	1.85456e-05
YOR344C	0.000159285
YOR343W-A	0
YOR343W-B	0
YOR343C	3.7656e-07
YOR342C	2.48529e-05
YOR341W	0.000213321
YOR340C	7.91717e-05
YOR339C	1.50624e-06
YOR338W	2.40998e-05
YOR337W	1.76983e-05
YOR336W	7.43705e-05
YOR335C	0.000404802
YOR334W	1.22382e-05
YOR332W	0.00075359
YOR330C	4.94235e-05
YOR329C	0.000123512
YOR328W	6.15675e-05
YOR327C	0.000182631
YOR326W	0.000178772
YOR324C	8.02072e-05
YOR323C	0.000281761
YOR322C	9.31985e-05
YOR321W	5.20594e-05
YOR320C	6.90987e-05
YOR319W	2.24053e-05
YOR317W	0.000828149
YOR316C-A	9.41399e-08
YOR316C	7.72889e-05
YOR315W	1.24265e-05
YOR314W	4.707e-07
YOR313C	7.53119e-07
YOR312C	0.000421276
YOR311C	3.41728e-05
YOR310C	0.000237986
YOR308C	5.08356e-05
YOR307C	3.45493e-05
YOR306C	0.000112403
YOR305W	2.06166e-05
YOR304C-A	1.61921e-05
YOR304W	0.000101577
YOR303W	0.000154484
YOR302W	8.76443e-05
YOR301W	2.74889e-05
YOR299W	2.43822e-05
YOR298C-A	0.000655308
YOR298W	1.22382e-06
YOR297C	3.43611e-05
YOR296W	2.87127e-05
YOR295W	1.751e-05
YOR294W	0.000144975
YOR293C-A	0
YOR293W	0.000383244
YOR292C	1.50624e-05
YOR291W	4.97059e-05
YOR290C	0.000235256
YOR289W	0.000125583
YOR288C	5.35656e-05
YOR287C	5.28125e-05
YOR286W	7.01342e-05
YOR285W	0.000965781
YOR284W	9.60227e-06
YOR283W	9.14099e-05
YOR281C	4.76348e-05
YOR280C	5.03649e-05
YOR279C	4.11391e-05
YOR278W	3.21017e-05
YOR276W	0.000227348
YOR275C	4.33985e-05
YOR274W	3.229e-05
YOR273C	5.93081e-06
YOR272W	7.07932e-05
YOR271C	9.49872e-05
YOR270C	0.000396706
YOR269W	7.53119e-06
YOR268C	0
YOR267C	0.000148459
YOR266W	2.25936e-05
YOR265W	5.88374e-05
YOR264W	7.36174e-05
YOR262W	3.71853e-05
YOR261C	0.000306802
YOR260W	8.35962e-05
YOR259C	0.000329866
YOR258W	1.76042e-05
YOR257W	0.000105343
YOR256C	8.71736e-05
YOR255W	5.64839e-07
YOR254C	0.000140551
YOR253W	4.76348e-05
YOR252W	5.72371e-05
YOR251C	0.00011165
YOR250C	5.0459e-05
YOR249C	2.25936e-05
YOR247W	0.000126806
YOR246C	2.68299e-05
YOR245C	8.72677e-05
YOR244W	6.91928e-05
YOR243C	5.90257e-05
YOR242C	1.31796e-06
YOR241W	6.10968e-05
YOR239W	0.000163427
YOR238W	2.57943e-05
YOR237W	6.57097e-05
YOR236W	2.32526e-05
YOR235W	0
YOR234C	0.000302095
YOR233W	3.12545e-05
YOR232W	0.000179148
YOR231W	4.21747e-05
YOR230W	0.00138075
YOR229W	2.12756e-05
YOR228C	3.67146e-05
YOR227W	0.000127936
YOR226C	6.13792e-05
YOR224C	0.000122194
YOR223W	8.76443e-05
YOR222W	4.27395e-05
YOR221C	5.18711e-05
YOR220W	0.000224147
YOR219C	4.6411e-05
YOR217W	0.000146482
YOR216C	4.53754e-05
YOR215C	0.000454225
YOR214C	1.8828e-07
YOR213C	1.71335e-05
YOR212W	1.62862e-05
YOR211C	8.0772e-05
YOR210W	9.88469e-05
YOR209C	0.000141775
YOR208W	4.82938e-05
YOR207C	0.000139986
YOR206W	0.000126242
YOR205C	1.83573e-05
YOR204W	0.000578396
YOR202W	8.76443e-05
YOR201C	3.21017e-05
YOR198C	0.000397835
YOR197W	0.000231302
YOR196C	7.91717e-05
YOR195W	0.000136409
YOR194C	8.84915e-05
YOR193W	2.38174e-05
YOR192C-A	0
YOR192C-B	0
YOR192C-C	0
YOR192C	9.41399e-07
YOR191W	0.000115604
YOR190W	7.53119e-07
YOR189W	5.12121e-05
YOR188W	5.68605e-05
YOR187W	0.000456861
YOR186W	4.33044e-06
YOR185C	0.000393976
YOR184W	0.000169923
YOR183W	1.31796e-06
YOR182C	0.000299365
YOR181W	8.72677e-05
YOR180C	9.95059e-05
YOR179C	1.96752e-05
YOR178C	0.000291363
YOR177C	1.53448e-05
YOR176W	0.000216804
YOR175C	6.98518e-05
YOR174W	3.03131e-05
YOR173W	0.000393411
YOR172W	1.39327e-05
YOR171C	9.64934e-05
YOR168W	0.000372041
YOR167C	0.000471076
YOR166C	1.751e-05
YOR165W	0.000135656
YOR164C	0.000123982
YOR163W	6.23206e-05
YOR162C	4.65051e-05
YOR161C-C	3.7656e-07
YOR161C	0.000164368
YOR160W	8.31255e-05
YOR159C	3.89739e-05
YOR158W	7.94541e-05
YOR157C	0.000224335
YOR156C	3.78442e-05
YOR155C	5.1118e-05
YOR154W	2.00518e-05
YOR153W	0.00018941
YOR152C	8.30314e-05
YOR151C	0.000344081
YOR150W	8.09603e-05
YOR149C	1.76983e-05
YOR148C	2.86185e-05
YOR147W	7.53119e-05
YOR145C	0.000135656
YOR144C	2.37233e-05
YOR143C	2.37233e-05
YOR142W-A	0
YOR142W-B	0
YOR142W	0.000953167
YOR141C	0.00017463
YOR140W	5.73312e-05
YOR138C	9.07509e-05
YOR137C	1.09202e-05
YOR136W	0.000265286
YOR134W	6.74983e-05
YOR133W	6.30737e-05
YOR132W	0.00014234
YOR131C	7.17346e-05
YOR130C	1.64745e-05
YOR129C	1.40268e-05
YOR128C	0.000161732
YOR127W	5.23418e-05
YOR126C	4.98942e-05
YOR125C	7.31467e-05
YOR124C	0.000130007
YOR123C	0.000150153
YOR122C	0.000665946
YOR120W	0.000397647
YOR119C	3.32314e-05
YOR118W	5.21535e-05
YOR117W	0.000289198
YOR116C	0.000136126
YOR115C	2.8901e-05
YOR114W	2.55119e-05
YOR113W	0.000221135
YOR112W	7.3994e-05
YOR111W	5.18711e-05
YOR110W	3.45493e-05
YOR109W	0.000137821
YOR108W	2.44764e-05
YOR107W	5.1777e-06
YOR106W	2.31584e-05
YOR105W	0
YOR104W	4.0386e-05
YOR103C	5.72371e-05
YOR101W	2.45705e-05
YOR100C	5.62015e-05
YOR099W	0.000193552
YOR098C	0.000129631
YOR097C	2.14639e-05
YOR096W	0.000726948
YOR095C	9.03743e-05
YOR094W	3.20076e-05
YOR093C	5.99671e-05
YOR092W	2.02401e-05
YOR091W	0.000105154
YOR090C	4.71641e-05
YOR089C	0.000192987
YOR087W	7.09815e-05
YOR086C	0.000304637
YOR085W	0.000125959
YOR084W	6.07202e-05
YOR083W	2.38174e-05
YOR081C	3.92563e-05
YOR080W	1.82631e-05
YOR079C	2.02401e-05
YOR078W	3.26665e-05
YOR077W	3.73735e-05
YOR076C	5.54484e-05
YOR075W	6.18499e-05
YOR074C	7.53119e-05
YOR073W	1.72276e-05
YOR072W-B	0
YOR072W	2.8242e-07
YOR071C	8.00189e-06
YOR070C	9.57403e-05
YOR068C	0
YOR069W	9.70583e-05
YOR067C	5.47894e-05
YOR066W	5.52601e-05
YOR065W	0.000480208
YOR064C	2.42881e-05
YOR063W	0.00253302
YOR062C	1.13909e-05
YOR061W	9.90352e-05
YOR060C	1.30854e-05
YOR059C	1.89221e-05
YOR058C	4.16098e-05
YOR057W	6.87221e-05
YOR056C	7.94541e-05
YOR054C	0.000106943
YOR052C	0.000231019
YOR051C	2.7583e-05
YOR049C	2.07108e-06
YOR048C	8.11486e-05
YOR047C	3.20076e-06
YOR046C	0.000277619
YOR045W	0.00010346
YOR044W	1.82631e-05
YOR043W	0.000104495
YOR042W	0.000313486
YOR040W	9.69641e-05
YOR039W	9.51755e-05
YOR038C	5.46953e-05
YOR037W	2.93717e-05
YOR036W	0.000114851
YOR035C	0.00014008
YOR034C-A	0
YOR034C	4.40575e-05
YOR033C	1.8828e-05
YOR032W-A	0
YOR032C	5.1777e-06
YOR031W	2.48529e-05
YOR030W	2.66416e-05
YOR029W	0
YOR028C	8.19017e-05
YOR027W	0.00111113
YOR026W	1.32737e-05
YOR025W	4.52813e-05
YOR023C	0.000104966
YOR022C	3.10662e-05
YOR021C	9.47048e-05
YOR020W-A	0.000139233
YOR020C	0.000520688
YOR019W	3.73735e-05
YOR018W	6.09085e-05
YOR017W	3.55849e-05
YOR016C	9.2163e-05
YOR015W	9.41399e-07
YOR014W	0.000218875
YOR012W	3.01248e-06
YOR011W-A	1.4121e-06
YOR011W	1.27089e-05
YOR010C	1.98635e-05
YOR009W	9.41399e-06
YOR008C-A	2.8242e-07
YOR008C	0.000186774
YOR007C	0.000480019
YOR006C	4.11391e-05
YOR005C	2.24994e-05
YOR004W	2.88068e-05
YOR003W	2.87127e-05
YOR002W	7.40881e-05
YOR001W	0.000104589
YOL001W	1.63803e-05
YOL002C	4.54696e-05
YOL003C	2.09932e-05
YOL004W	0.000341916
YOL005C	9.87528e-05
YOL006C	0.000100071
YOL007C	5.53543e-05
YOL008W	2.84303e-05
YOL009C	3.08779e-05
YOL010W	5.42246e-05
YOL011W	6.84397e-05
YOL012C	0.000119369
YOL013C	4.63168e-05
YOL013W-A	9.41399e-08
YOL014W	4.707e-07
YOL015W	5.64839e-07
YOL016C	0.000107696
YOL017W	3.21017e-05
YOL018C	8.39728e-05
YOL019W	5.9873e-05
YOL019W-A	0
YOL020W	8.21841e-05
YOL021C	0.000166628
YOL022C	5.89316e-05
YOL023W	2.03342e-05
YOL024W	4.707e-07
YOL025W	4.89528e-05
YOL026C	5.91199e-05
YOL027C	0.000242034
YOL028C	2.45705e-05
YOL029C	0
YOL030W	0.000422594
YOL031C	5.39422e-05
YOL032W	9.43282e-05
YOL033W	2.13698e-05
YOL034W	3.72794e-05
YOL036W	0.000114003
YOL038W	0.000233749
YOL038C-A	4.2363e-06
YOL039W	0.000694658
YOL040C	0.0013639
YOL041C	9.18806e-05
YOL042W	3.17252e-05
YOL043C	1.44034e-05
YOL044W	6.42034e-05
YOL045W	2.72064e-05
YOL047C	2.3535e-06
YOL048C	5.10238e-05
YOL049W	8.87739e-05
YOL051W	0.000343893
YOL052C	4.12333e-05
YOL052C-A	0.00263714
YOL053W	3.33255e-05
YOL054W	4.22688e-05
YOL055C	7.14522e-05
YOL056W	2.23112e-05
YOL057W	9.56462e-05
YOL058W	0.000115227
YOL059W	0.000194964
YOL060C	9.58344e-05
YOL061W	0.000188562
YOL062C	5.07414e-05
YOL063C	3.2949e-05
YOL064C	5.91199e-05
YOL065C	6.65569e-05
YOL066C	3.62439e-05
YOL067C	5.59191e-05
YOL068C	1.97694e-05
YOL069W	3.37962e-05
YOL070C	0.000152413
YOL071W	0.000111838
YOL072W	2.7583e-05
YOL073C	3.99153e-05
YOL075C	4.17981e-05
YOL076W	4.99883e-05
YOL077C	9.39516e-05
YOL077W-A	0.00020033
YOL078W	5.57308e-05
YOL080C	1.22382e-05
YOL081W	0.00018941
YOL082W	0.00011871
YOL083W	0.000142151
YOL084W	0.000136597
YOL085C	1.22382e-06
YOL086C	0.00218518
YOL086W-A	2.50412e-05
YOL087C	0.000152695
YOL088C	6.14734e-05
YOL089C	0.000110238
YOL090W	0.000118616
YOL091W	1.60038e-06
YOL092W	0.000108732
YOL093W	4.20805e-05
YOL094C	6.98518e-05
YOL095C	6.02495e-06
YOL096C	6.53331e-05
YOL097C	0.00010892
YOL097W-A	0
YOL098C	0.000152977
YOL100W	0.000117204
YOL101C	2.52295e-05
YOL102C	3.85974e-05
YOL103W	4.78231e-05
YOL103W-A	0
YOL103W-B	0
YOL104C	1.31796e-06
YOL105C	1.2144e-05
YOL107W	2.78654e-05
YOL108C	3.25724e-05
YOL109W	0.00170158
YOL110W	3.60556e-05
YOL111C	0.000109485
YOL112W	2.74889e-05
YOL113W	4.76348e-05
YOL114C	5.93081e-06
YOL115W	3.46435e-05
YOL116W	2.45705e-05
YOL117W	5.57308e-05
YOL118C	3.95388e-06
YOL119C	8.21841e-05
YOL120C	0.000479078
YOL121C	0.000321864
YOL122C	0.000176606
YOL123W	0.000337115
YOL124C	2.49471e-05
YOL125W	1.61921e-05
YOL126C	0.00191151
YOL127W	0.00120716
YOL128C	1.0732e-05
YOL129W	0.00018941
YOL130W	6.70276e-05
YOL131W	2.91834e-06
YOL132W	1.8828e-06
YOL133W	6.29796e-05
YOL135C	3.08779e-05
YOL136C	9.50813e-06
YOL137W	4.32102e-05
YOL138C	4.65993e-05
YOL139C	0.000411862
YOL140W	1.54389e-05
YOL141W	2.20287e-05
YOL142W	5.63898e-05
YOL143C	0.000355378
YOL144W	3.39845e-05
YOL145C	0.000142904
YOL146W	3.6997e-05
YOL147C	0.000442834
YOL148C	4.5752e-05
YOL149W	5.05531e-05
YOL151W	0.000131325
YOL152W	5.1777e-06
YOL153C	2.42881e-05
YOL154W	1.78866e-06
YOL155C	0.00385559
YOL155W-A	0
YOL156W	4.707e-07
YOL157C	2.16522e-06
YOL158C	3.10662e-06
YOL159C	2.54178e-05
YOL159C-A	1.2803e-05
YOL160W	9.41399e-08
YOL161C	1.8828e-07
YOL162W	0
YOL163W	2.73006e-06
YOL164W	4.707e-06
YOL164W-A	2.07108e-06
YOL165C	9.41399e-08
YOL166W-A	0
YNR077C	0
YNR076W	0
YNR075C-A	0
YNR075W	1.05437e-05
YNR074C	1.27089e-05
YNR073C	4.14216e-06
YNR072W	0
YNR071C	6.11909e-06
YNR070W	4.04802e-06
YNR069C	3.20076e-06
YNR068C	0
YNR067C	0.000183667
YNR066C	1.51565e-05
YNR065C	1.8828e-07
YNR064C	1.05437e-05
YNR063W	1.86397e-05
YNR062C	7.53119e-07
YNR061C	5.31891e-05
YNR060W	7.24877e-06
YNR059W	6.02495e-06
YNR058W	7.43705e-06
YNR057C	1.2803e-05
YNR056C	5.64839e-06
YNR055C	4.17981e-05
YNR054C	5.31891e-05
YNR053C	0.000122853
YNR052C	0.000113344
YNR051C	7.11698e-05
YNR050C	0.000143563
YNR049C	6.15675e-05
YNR048W	2.29701e-05
YNR047W	0.000112215
YNR046W	7.90775e-05
YNR045W	3.90681e-05
YNR044W	3.48318e-06
YNR043W	0.000225465
YNR041C	3.73735e-05
YNR040W	2.08991e-05
YNR039C	6.06261e-05
YNR038W	6.49565e-05
YNR037C	4.98942e-05
YNR036C	0.000181502
YNR035C	0.000288351
YNR034W-A	0.000602684
YNR034W	6.731e-05
YNR033W	5.62015e-05
YNR032C-A	2.78654e-05
YNR032W	3.36079e-05
YNR031C	7.59709e-05
YNR030W	7.82303e-05
YNR029C	5.25301e-05
YNR028W	5.95906e-05
YNR027W	1.58155e-05
YNR026C	7.18288e-05
YNR024W	3.64321e-05
YNR023W	5.08356e-05
YNR022C	4.73524e-05
YNR021W	0.000207202
YNR020C	3.51142e-05
YNR019W	9.18806e-05
YNR018W	0.000168887
YNR017W	0.000105437
YNR016C	0.00462594
YNR015W	3.18193e-05
YNR014W	2.11815e-05
YNR013C	8.23724e-05
YNR012W	2.4194e-05
YNR011C	4.61286e-05
YNR010W	2.44764e-05
YNR009W	2.66416e-05
YNR008W	4.24571e-05
YNR007C	0.000107884
YNR006W	0.000124453
YNR004W	5.74253e-06
YNR003C	3.71853e-05
YNR002C	0.000153542
YNR001C	0.00144844
YNL001W	6.15675e-05
YNL002C	0.000119087
YNL003C	2.50412e-05
YNL004W	0.000128878
YNL005C	9.43282e-05
YNL006W	4.39633e-05
YNL007C	0.000485856
YNL008C	4.97059e-05
YNL009W	0.000141304
YNL010W	0.000232808
YNL011C	2.31584e-05
YNL012W	3.01248e-05
YNL014W	0.000952602
YNL015W	0.00125131
YNL016W	0.00053801
YNL018C	0
YNL019C	0
YNL020C	3.0972e-05
YNL021W	5.41304e-05
YNL022C	4.6411e-05
YNL023C	4.68817e-05
YNL024C	1.31796e-06
YNL024C-A	9.99766e-05
YNL025C	1.44975e-05
YNL026W	5.14004e-05
YNL027W	0.000127842
YNL029C	6.96635e-06
YNL030W	0.000197882
YNL031C	0.000506473
YNL032W	2.61709e-05
YNL033W	0
YNL034W	9.41399e-08
YNL035C	5.32832e-05
YNL036W	0.00219233
YNL037C	0.000231678
YNL038W	1.39327e-05
YNL039W	8.83032e-05
YNL040W	5.64839e-06
YNL041C	7.8701e-05
YNL042W	1.25206e-05
YNL042W-B	1.8828e-07
YNL044W	0.000109485
YNL045W	0.000249565
YNL046W	9.79055e-06
YNL047C	2.85244e-05
YNL048W	6.11909e-05
YNL049C	3.94446e-05
YNL050C	4.89528e-05
YNL051W	4.42458e-05
YNL052W	0.0004964
YNL053W	3.06896e-05
YNL054W	9.74348e-05
YNL054W-A	0
YNL054W-B	0
YNL055C	0.0030185
YNL056W	3.38904e-05
YNL058C	4.01036e-05
YNL059C	6.65569e-05
YNL061W	0.000112497
YNL062C	5.09297e-05
YNL063W	7.62533e-06
YNL064C	0.000369499
YNL065W	2.44764e-06
YNL066W	3.62439e-05
YNL067W	0.000572088
YNL067W-B	0
YNL068C	7.01342e-05
YNL069C	0.000816193
YNL070W	0.000102989
YNL071W	0.000839728
YNL072W	2.80537e-05
YNL073W	2.61709e-05
YNL074C	0.000155707
YNL075W	5.25301e-05
YNL076W	5.56367e-05
YNL077W	8.36904e-05
YNL078W	2.24994e-05
YNL079C	0.000448294
YNL080C	1.59096e-05
YNL081C	8.04896e-05
YNL082W	6.26972e-05
YNL083W	2.8901e-05
YNL084C	0.000132643
YNL085W	0.000210403
YNL086W	1.96752e-05
YNL087W	6.24148e-05
YNL088W	0.000137162
YNL090W	3.78442e-05
YNL091W	0.000215675
YNL092W	1.50624e-05
YNL093W	2.11815e-05
YNL094W	3.67146e-05
YNL095C	2.02401e-05
YNL096C	0.000338245
YNL097C	4.5093e-05
YNL097C-B	1.8828e-07
YNL098C	0.000369782
YNL099C	4.81055e-05
YNL100W	0.000151942
YNL101W	3.53966e-05
YNL102W	0.00011052
YNL103W	0.000171429
YNL104C	0.00103413
YNL106C	3.72794e-05
YNL107W	2.67357e-05
YNL108C	2.7583e-05
YNL110C	0.000113909
YNL111C	9.22571e-05
YNL112W	0.000114474
YNL113W	9.84703e-05
YNL115C	0.000255966
YNL116W	0.000170958
YNL117W	0.00036178
YNL118C	0.000167475
YNL119W	4.17981e-05
YNL121C	0.000237515
YNL122C	4.93293e-05
YNL123W	0.000114098
YNL124W	2.8901e-05
YNL125C	0.000213886
YNL126W	3.52083e-05
YNL127W	6.30737e-05
YNL128W	6.40151e-06
YNL129W	1.63803e-05
YNL130C-A	1.8828e-07
YNL130C	0.000101954
YNL131W	0.000290892
YNL132W	9.66817e-05
YNL133C	3.5679e-05
YNL134C	0.000395105
YNL135C	0.00122316
YNL136W	2.70182e-05
YNL137C	0.000117863
YNL138W	0.000468911
YNL138W-A	1.60038e-05
YNL139C	0.000113344
YNL140C	0
YNL141W	2.33467e-05
YNL142W	1.80749e-05
YNL143C	2.91834e-06
YNL144C	9.79055e-05
YNL145W	3.7656e-07
YNL146W	7.24877e-06
YNL146C-A	2.8242e-07
YNL147W	8.62322e-05
YNL148C	1.10144e-05
YNL149C	5.16828e-05
YNL151C	4.31161e-05
YNL152W	1.87338e-05
YNL153C	4.85762e-05
YNL154C	0.00015053
YNL155W	6.7969e-05
YNL156C	0.000108543
YNL157W	0.000107414
YNL158W	3.38904e-05
YNL159C	6.58979e-05
YNL160W	0.000923983
YNL161W	0.000152789
YNL162W	0.000133396
YNL162W-A	4.04802e-06
YNL163C	9.72465e-05
YNL164C	6.04378e-05
YNL165W	2.45705e-05
YNL166C	9.06567e-05
YNL167C	7.68182e-05
YNL168C	8.25607e-05
YNL169C	3.65263e-05
YNL172W	4.02919e-05
YNL173C	0.000182067
YNL175C	8.41611e-05
YNL176C	5.36598e-05
YNL177C	9.02802e-05
YNL178W	0.00167324
YNL180C	0.000220382
YNL181W	5.94023e-05
YNL182C	2.85244e-05
YNL183C	8.93388e-05
YNL184C	3.7656e-07
YNL185C	3.93505e-05
YNL186W	0.000110426
YNL187W	4.2363e-06
YNL188W	7.81361e-06
YNL189W	0.00036997
YNL190W	0.000163333
YNL191W	2.51354e-05
YNL192W	0.000115792
YNL193W	1.48741e-05
YNL194C	0.000187338
YNL195C	0.000247494
YNL196C	1.35561e-05
YNL197C	0.000139515
YNL199C	0.000107225
YNL200C	0.000264439
YNL201C	4.86703e-05
YNL202W	0.00028242
YNL204C	6.58979e-07
YNL206C	2.64533e-05
YNL207W	8.22783e-05
YNL208W	0.00136202
YNL209W	0.0004209
YNL210W	1.69452e-06
YNL211C	9.50813e-06
YNL212W	0.000121535
YNL213C	8.94329e-06
YNL214W	2.90892e-05
YNL215W	7.94541e-05
YNL216W	0.00034154
YNL217W	1.08261e-05
YNL218W	3.24783e-05
YNL219C	9.31044e-05
YNL220W	0.000134055
YNL221C	5.86492e-05
YNL222W	2.89951e-05
YNL223W	5.21535e-05
YNL224C	7.22053e-05
YNL225C	4.85762e-05
YNL227C	2.73947e-05
YNL229C	0.000118428
YNL230C	1.72276e-05
YNL231C	4.15157e-05
YNL232W	3.71853e-05
YNL233W	0.000110897
YNL234W	2.63592e-06
YNL236W	4.80114e-05
YNL237W	6.63686e-05
YNL238W	4.37751e-05
YNL239W	0.000468158
YNL240C	7.3335e-05
YNL241C	0.000282702
YNL242W	8.08662e-05
YNL243W	0.000305296
YNL244C	0.000253613
YNL245C	2.81478e-05
YNL246W	3.55849e-05
YNL247W	0.000207108
YNL248C	9.8941e-05
YNL249C	1.12026e-05
YNL250W	3.73735e-05
YNL251C	0.000140739
YNL252C	6.51448e-05
YNL253W	3.6338e-05
YNL254C	2.07108e-05
YNL255C	0.000546859
YNL256W	4.25512e-05
YNL257C	6.04378e-05
YNL258C	6.8628e-05
YNL259C	6.24148e-05
YNL260C	3.41728e-05
YNL261W	2.24053e-05
YNL262W	0.000102801
YNL263C	0.00011598
YNL264C	2.55119e-05
YNL265C	8.70794e-05
YNL267W	0.000112121
YNL268W	0.00026811
YNL269W	3.7656e-07
YNL270C	0.000138009
YNL271C	0.000120311
YNL272C	5.46953e-05
YNL273W	3.38904e-05
YNL274C	0.000346811
YNL275W	1.76042e-05
YNL277W	1.52507e-05
YNL277W-A	1.78866e-06
YNL278W	5.55425e-05
YNL279W	1.60038e-06
YNL280C	0.000119558
YNL281W	5.12121e-05
YNL282W	1.99577e-05
YNL283C	2.90892e-05
YNL284C	7.81361e-05
YNL284C-A	0
YNL284C-B	0
YNL286W	2.57002e-05
YNL287W	0.000354154
YNL288W	6.90046e-05
YNL289W	0.00016578
YNL290W	5.62957e-05
YNL291C	4.31161e-05
YNL292W	5.18711e-05
YNL293W	6.36386e-05
YNL294C	4.1045e-05
YNL295W	3.60556e-05
YNL297C	9.31044e-05
YNL298W	6.54272e-05
YNL299W	2.2876e-05
YNL300W	0.000171052
YNL301C	6.7969e-05
YNL302C	0.000443493
YNL304W	2.24994e-05
YNL305C	0.000248153
YNL306W	0.000100259
YNL307C	0.000154672
YNL308C	0.000117487
YNL309W	5.10238e-05
YNL310C	3.54907e-05
YNL311C	3.03131e-05
YNL312W	0.000112215
YNL313C	7.47471e-05
YNL314W	1.8828e-05
YNL315C	9.00919e-05
YNL316C	2.45705e-05
YNL317W	5.94964e-05
YNL318C	7.53119e-07
YNL320W	2.49471e-05
YNL321W	0.000129913
YNL322C	0.000371194
YNL323W	0.000100824
YNL325C	4.01036e-05
YNL326C	2.57002e-05
YNL327W	0.000276018
YNL328C	6.21323e-06
YNL329C	3.36079e-05
YNL330C	9.5552e-05
YNL331C	2.54178e-06
YNL332W	1.22382e-06
YNL333W	8.47259e-07
YNL334C	9.41399e-08
YNL335W	4.707e-07
YNL336W	5.36598e-06
YNL339C	0
YMR325W	3.38904e-06
YMR323W	4.42458e-06
YMR322C	1.03554e-06
YMR321C	9.41399e-08
YMR320W	1.8828e-07
YMR319C	6.96635e-06
YMR318C	0.000152413
YMR317W	1.25206e-05
YMR316C-A	0
YMR316W	1.63803e-05
YMR315W-A	3.7656e-07
YMR315W	0.000400283
YMR314W	0.000200047
YMR313C	6.18499e-05
YMR312W	3.85974e-05
YMR311C	0.000234032
YMR310C	2.58885e-05
YMR309C	0.000365451
YMR308C	0.000175477
YMR307W	0.00207616
YMR306W	6.30737e-06
YMR305C	0.000358391
YMR304W	0.00018828
YMR303C	0.031578
YMR302C	0.000122758
YMR301C	3.85032e-05
YMR300C	5.18711e-05
YMR299C	1.17675e-05
YMR298W	0.000118993
YMR297W	0.00130101
YMR296C	8.62322e-05
YMR295C	0.000467122
YMR294W	2.24994e-05
YMR293C	2.63592e-05
YMR292W	4.01036e-05
YMR291W	0.000229231
YMR290C	8.57615e-05
YMR289W	4.98e-05
YMR288W	6.3262e-05
YMR287C	2.3535e-05
YMR286W	3.88798e-05
YMR285C	5.4507e-05
YMR284W	2.05225e-05
YMR283C	1.57214e-05
YMR282C	2.73947e-05
YMR281W	2.06166e-05
YMR280C	0.000243352
YMR279C	7.53119e-07
YMR278W	0.000100824
YMR277W	4.52813e-05
YMR276W	0.000392469
YMR275C	6.64628e-05
YMR274C	1.20499e-05
YMR273C	7.57826e-05
YMR272W-B	0
YMR272C	8.36904e-05
YMR271C	5.72371e-05
YMR270C	1.44975e-05
YMR269W	2.44764e-05
YMR268C	4.33044e-05
YMR267W	6.90046e-05
YMR266W	3.92563e-05
YMR265C	1.80749e-05
YMR264W	5.60132e-05
YMR263W	4.1704e-05
YMR262W	1.23323e-05
YMR261C	0.000242222
YMR260C	0.000361215
YMR259C	4.58461e-05
YMR258C	5.78019e-05
YMR257C	1.12968e-05
YMR256C	0.000322806
YMR255W	6.97577e-05
YMR254C	2.16522e-06
YMR253C	3.83149e-05
YMR252C	1.97694e-06
YMR251W-A	0.00318852
YMR251W	3.95388e-06
YMR250W	0.000396047
YMR247W-A	0
YMR247C	0.000110238
YMR246W	0.000646176
YMR244C-A	4.37751e-05
YMR244W	1.12968e-06
YMR243C	0.00010732
YMR242W-A	0
YMR242C	0.000273288
YMR241W	0.000120028
YMR240C	3.59614e-05
YMR239C	1.9487e-05
YMR238W	0.000295882
YMR237W	0.000115416
YMR236W	6.41093e-05
YMR235C	0.000144411
YMR234W	9.60227e-06
YMR233W	3.18193e-05
YMR232W	9.41399e-07
YMR231W	5.16828e-05
YMR230W-A	9.41399e-08
YMR230W	0.000340504
YMR229C	0.000303225
YMR228W	3.81267e-05
YMR227C	6.83456e-05
YMR226C	0.000310944
YMR225C	3.28548e-05
YMR224C	2.40057e-05
YMR223W	4.01977e-05
YMR222C	4.77289e-05
YMR221C	5.7896e-05
YMR220W	6.16616e-05
YMR219W	0.000209555
YMR218C	3.60556e-05
YMR217W	0.000231302
YMR216C	0.000124453
YMR215W	0.00011711
YMR214W	6.07202e-05
YMR213W	5.86492e-05
YMR212C	4.707e-05
YMR211W	2.29701e-05
YMR210W	4.04802e-05
YMR209C	2.66416e-05
YMR208W	9.42341e-05
YMR207C	1.23323e-05
YMR206W	0.000190445
YMR205C	0.00104985
YMR204C	3.70911e-05
YMR203W	0.000352272
YMR202W	0.000156178
YMR201C	2.58885e-05
YMR200W	0.000255213
YMR199W	0.000120593
YMR198W	2.43822e-05
YMR197C	0.000176136
YMR196W	0.000420335
YMR195W	2.04284e-05
YMR194C-B	1.12026e-05
YMR194W	0.000170017
YMR193W	7.47471e-05
YMR192W	7.79478e-05
YMR191W	0.000436997
YMR190C	2.2217e-05
YMR189W	3.20076e-05
YMR188C	7.21112e-05
YMR187C	1.92987e-05
YMR186W	0.00113354
YMR185W	3.52083e-05
YMR184W	8.7456e-05
YMR183C	0.00016258
YMR182W-A	9.41399e-08
YMR182C	9.60227e-06
YMR181C	0.00019214
YMR180C	2.05225e-05
YMR179W	3.93505e-05
YMR178W	6.5239e-05
YMR177W	1.24265e-05
YMR176W	2.52295e-05
YMR175W-A	2.07108e-06
YMR175W	0.00369029
YMR174C	0.000598918
YMR173W	0.000362062
YMR172W	5.07414e-05
YMR171C	3.86915e-05
YMR170C	9.76231e-05
YMR169C	0.000214545
YMR168C	2.59826e-05
YMR167W	4.81996e-05
YMR166C	1.19558e-05
YMR165C	7.13581e-05
YMR164C	4.6411e-05
YMR163C	2.20287e-05
YMR162C	6.63686e-05
YMR161W	6.93811e-05
YMR160W	7.59709e-05
YMR159C	1.50624e-05
YMR158C-A	0
YMR158W	3.34197e-05
YMR157C	3.66204e-05
YMR156C	2.57943e-05
YMR155W	3.61497e-05
YMR154C	1.99577e-05
YMR153W	9.79055e-05
YMR152W	0.000185832
YMR150C	2.59826e-05
YMR149W	8.92446e-05
YMR148W	2.83361e-05
YMR147W	6.98518e-05
YMR146C	0.000290045
YMR145C	0.00057463
YMR144W	3.85032e-05
YMR143W	0.000514475
YMR142C	0.000630737
YMR141C	9.41399e-08
YMR140W	8.67029e-05
YMR139W	0.000103648
YMR138W	1.40268e-05
YMR137C	3.1631e-05
YMR136W	0.000206637
YMR135C	9.96942e-05
YMR134W	3.66204e-05
YMR133W	1.97694e-06
YMR132C	1.12026e-05
YMR131C	0.000100918
YMR130W	2.20287e-05
YMR129W	8.47259e-05
YMR128W	0.00011984
YMR127C	2.14639e-05
YMR126C	1.26147e-05
YMR125W	0.000152507
YMR124W	0.00018009
YMR123W	4.13274e-05
YMR122W-A	0.0012273
YMR122C	2.8242e-07
YMR121C	7.42764e-05
YMR120C	5.55425e-05
YMR119W	4.16098e-05
YMR118C	6.88163e-05
YMR117C	2.13698e-05
YMR116C	0.00149522
YMR115W	6.58038e-05
YMR114C	7.47471e-05
YMR113W	3.18193e-05
YMR112C	4.15157e-05
YMR110C	0.000679784
YMR109W	0.000153354
YMR108W	0.000652954
YMR107W	0.00176418
YMR106C	2.24994e-05
YMR105W-A	9.41399e-08
YMR105C	0.00141586
YMR104C	0.000388045
YMR103C	2.8242e-07
YMR102C	5.76136e-05
YMR101C	5.74253e-06
YMR100W	6.8628e-05
YMR099C	0.000377124
YMR098C	4.1704e-05
YMR097C	4.87645e-05
YMR096W	4.45282e-05
YMR095C	8.56673e-06
YMR094W	9.13157e-06
YMR093W	4.30219e-05
YMR092C	0.000318569
YMR091C	9.76231e-05
YMR090W	0.000140927
YMR089C	0.000107696
YMR088C	6.07202e-05
YMR087W	1.85456e-05
YMR086W	0.00014507
YMR085W	1.8828e-07
YMR084W	4.33044e-06
YMR083W	0.000495553
YMR082C	1.8828e-07
YMR081C	0.000207579
YMR080C	0.000106849
YMR079W	0.000339939
YMR078C	3.69028e-05
YMR077C	2.23112e-05
YMR076C	0.000124735
YMR075W	4.46223e-05
YMR074C	7.29584e-05
YMR073C	4.28337e-05
YMR072W	0.000589033
YMR071C	7.98306e-05
YMR070W	5.70488e-05
YMR069W	1.8828e-06
YMR068W	1.9487e-05
YMR067C	6.57097e-05
YMR066W	1.97694e-05
YMR065W	1.22382e-06
YMR064W	2.67357e-05
YMR063W	1.14851e-05
YMR062C	0.000172935
YMR061W	0.000104872
YMR060C	4.01977e-05
YMR059W	1.79807e-05
YMR058W	0.000117392
YMR056C	0.000111462
YMR055C	2.84303e-05
YMR054W	8.22783e-05
YMR053C	4.21747e-05
YMR052W	3.21017e-05
YMR051C	0
YMR050C	0
YMR049C	0.000141869
YMR048W	2.38174e-05
YMR047C	0.000199482
YMR046C	0
YMR045C	9.41399e-08
YMR044W	6.731e-05
YMR043W	7.04167e-05
YMR042W	8.09603e-06
YMR041C	5.83667e-05
YMR040W	1.8169e-05
YMR039C	8.8115e-05
YMR038C	7.38998e-05
YMR037C	0.000162768
YMR036C	4.9141e-05
YMR035W	2.2876e-05
YMR034C	3.44552e-05
YMR033W	5.84609e-05
YMR030W-A	5.64839e-07
YMR032W	3.41728e-05
YMR031C	0.000450742
YMR030W	5.22477e-05
YMR029C	5.42246e-05
YMR028W	5.23418e-05
YMR027W	0.000263498
YMR026C	2.00518e-05
YMR025W	2.71123e-05
YMR024W	6.28855e-05
YMR023C	1.32737e-05
YMR022W	0.000142716
YMR021C	6.28855e-05
YMR020W	2.40998e-05
YMR019W	3.96329e-05
YMR018W	5.3848e-05
YMR017W	4.2363e-06
YMR016C	7.65357e-05
YMR015C	0.000432008
YMR014W	5.78019e-05
YMR013C	2.2217e-05
YMR012W	0.000309626
YMR011W	0.000352836
YMR010W	4.35868e-05
YMR009W	4.43399e-05
YMR008C	0.000273382
YMR007W	9.41399e-07
YMR006C	0.00017736
YMR005W	6.81573e-05
YMR004W	7.28643e-05
YMR003W	2.1558e-05
YMR002W	0.000478042
YMR001C-A	9.41399e-08
YMR001C	8.59497e-05
YML001W	0.000167663
YML002W	9.41399e-08
YML003W	9.69641e-06
YML004C	0.00076065
YML005W	3.42669e-05
YML006C	2.7583e-05
YML007W	0.000183949
YML007C-A	1.78866e-06
YML008C	0.00119784
YML009C	4.69758e-05
YML010W	0.000439728
YML011C	2.09932e-05
YML012W	0.000263498
YML013W	0.000144975
YML014W	3.37021e-05
YML015C	3.79384e-05
YML016C	7.32409e-05
YML017W	0.000200424
YML018C	2.55119e-05
YML019W	4.59403e-05
YML020W	4.13274e-05
YML021C	2.76771e-05
YML022W	0.000141586
YML023C	1.86397e-05
YML024W	0.000325159
YML025C	7.66299e-05
YML026C	0.000399153
YML027W	0.000113344
YML028W	0.00175213
YML029W	0.000109108
YML030W	9.93176e-05
YML031W	4.60344e-05
YML032C	4.51872e-05
YML034W	0.00013462
YML035C	0.000175383
YML036W	2.2876e-05
YML037C	1.30854e-05
YML038C	3.88798e-05
YML040W	0
YML039W	0
YML041C	4.01977e-05
YML042W	0.000703884
YML043C	4.42458e-06
YML045W-A	0
YML045W	0
YML046W	2.90892e-05
YML047C	7.53119e-07
YML048W	0.000249282
YML049C	5.86492e-05
YML050W	1.80749e-05
YML051W	1.70393e-05
YML052W	0.000111273
YML053C	7.90775e-05
YML054C-A	8.47259e-07
YML054C	0.000261238
YML055W	7.55943e-05
YML056C	2.78654e-05
YML057W	0.000109579
YML058W	0.000456296
YML058W-A	1.42151e-05
YML059C	3.06896e-05
YML060W	3.13486e-05
YML061C	3.57732e-05
YML062C	4.37751e-05
YML063W	0.000611815
YML064C	2.70182e-05
YML065W	5.08356e-05
YML066C	1.22382e-06
YML067C	6.3921e-05
YML068W	1.83573e-05
YML069W	0.000198823
YML070W	0.000389645
YML071C	5.75195e-05
YML072C	0.000404802
YML073C	0.000596188
YML074C	0.000357732
YML075C	0.000132078
YML076C	5.07414e-05
YML077W	1.98635e-05
YML078W	0.000303319
YML079W	0.000123323
YML080W	2.68299e-05
YML081W	5.5825e-05
YML081C-A	0.000439163
YML082W	4.83879e-05
YML083C	3.7656e-06
YML085C	0.00029767
YML086C	0.000302566
YML087C	1.09202e-05
YML088W	4.08567e-05
YML091C	0.0001237
YML092C	0.000257661
YML093W	0.00011824
YML094W	6.53331e-05
YML095C	2.67357e-05
YML096W	1.28972e-05
YML097C	4.07626e-05
YML098W	3.64321e-05
YML099C	4.05743e-05
YML100W	0.00135289
YML100W-A	0
YML101C	1.69452e-05
YML102W	4.14216e-05
YML103C	0.000151471
YML104C	2.25936e-05
YML105C	0.000107508
YML106W	0.000223488
YML107C	4.06684e-05
YML108W	2.11815e-05
YML109W	8.12427e-05
YML110C	0.000140174
YML111W	6.02495e-05
YML112W	2.81478e-05
YML113W	4.26454e-05
YML114C	5.24359e-05
YML115C	9.10333e-05
YML116W	1.08261e-05
YML117W	0.000121535
YML118W	2.54178e-05
YML119W	3.72794e-05
YML120C	0.000456202
YML121W	5.19652e-05
YML122C	4.707e-07
YML123C	0.000146764
YML124C	9.23513e-05
YML125C	5.09297e-05
YML126C	0.000383338
YML127W	7.61592e-05
YML128C	0.00202316
YML129C	0.0001494
YML130C	0.000111273
YML131W	0.00066331
YML132W	9.41399e-08
YML133C	0
YLR467W	0
YLR466W	0
YLR464W	0
YLR462W	0
YLR461W	0
YLR460C	1.78866e-06
YLR459W	4.32102e-05
YLR457C	1.49682e-05
YLR456W	1.64745e-05
YLR455W	5.62957e-05
YLR454W	0.000105437
YLR453C	2.08991e-05
YLR452C	2.8242e-07
YLR451W	5.31891e-05
YLR450W	0.00010779
YLR449W	9.95059e-05
YLR448W	0.000405649
YLR447C	0.000381831
YLR446W	5.12121e-05
YLR445W	1.8828e-07
YLR443W	2.18405e-05
YLR442C	6.04378e-05
YLR441C	0.000679973
YLR440C	7.61592e-05
YLR439W	6.76866e-05
YLR438C-A	0.000136503
YLR438W	0.0013045
YLR437C	7.81361e-06
YLR436C	8.68911e-05
YLR435W	3.6997e-05
YLR433C	8.86798e-05
YLR432W	0.000242316
YLR431C	3.27607e-05
YLR430W	0.000107884
YLR429W	0.000190351
YLR427W	6.06261e-05
YLR426W	9.31985e-06
YLR425W	4.82938e-05
YLR424W	2.40057e-05
YLR423C	3.81267e-05
YLR422W	5.61074e-05
YLR421C	0.000111838
YLR420W	0.000104025
YLR419W	7.47471e-05
YLR418C	0.000115604
YLR417W	2.77713e-05
YLR415C	6.58979e-07
YLR414C	0.000249377
YLR413W	1.60038e-05
YLR412C-A	9.41399e-08
YLR412W	1.76983e-05
YLR411W	4.89528e-06
YLR410W-A	0
YLR410W-B	0
YLR410W	0.00024081
YLR409C	7.87951e-05
YLR408C	1.99577e-05
YLR407W	6.13792e-05
YLR406C-A	1.8828e-07
YLR406C	0.000190163
YLR405W	1.76983e-05
YLR404W	1.09202e-05
YLR403W	0.000129819
YLR401C	5.29066e-05
YLR399C	0.000153448
YLR398C	0.000113156
YLR397C	3.61497e-05
YLR396C	5.95906e-05
YLR395C	0.000340316
YLR394W	5.64839e-07
YLR393W	3.9727e-05
YLR392C	2.8242e-05
YLR390W-A	0.00143931
YLR390W	3.07838e-05
YLR389C	9.13157e-05
YLR388W	0.000148741
YLR387C	0.000106096
YLR386W	8.91505e-05
YLR385C	1.58155e-05
YLR384C	0.000124547
YLR383W	3.6997e-05
YLR382C	3.10662e-05
YLR381W	1.11085e-05
YLR380W	7.21112e-05
YLR378C	0.000267451
YLR377C	0.000538669
YLR376C	6.68393e-06
YLR375W	4.43399e-05
YLR373C	4.80114e-05
YLR372W	0.000104307
YLR371W	9.60227e-05
YLR370C	0.000226877
YLR369W	8.02072e-05
YLR368W	1.80749e-05
YLR367W	0.00035792
YLR365W	9.41399e-08
YLR364W	1.4121e-05
YLR363W-A	1.95811e-05
YLR363C	4.25512e-05
YLR362W	7.48412e-05
YLR361C-A	5.40363e-05
YLR361C	3.42669e-05
YLR360W	2.49471e-05
YLR359W	0.000227724
YLR358C	0
YLR357W	0.00010393
YLR356W	0.000245611
YLR355C	0.00281281
YLR354C	0.000706991
YLR353W	2.05225e-05
YLR352W	4.26454e-05
[truncated: 4,020 more rows]
