# Supplementary material for: Environment-specificity and universality of the microbial growth law
Source: Commun Biol. 2022 Aug 31;5:891. doi: 10.1038/s42003-022-03815-w (PMC9433384; doi:10.1038/s42003-022-03815-w)
Supplement: Supplementary file 7 — Supplementary Data 4 [file 42003_2022_3815_MOESM7_ESM.xlsx]

## Sheet: WT_glu
Time/h	OD
4.17989	1.55856
4.4127	1.61261
4.58201	1.64865
4.75132	1.68468
4.9418	1.73874
5.11111	1.79279
5.28042	1.84685
5.44974	1.91892
5.64021	1.99099
5.85185	2.06306
6.06349	2.13514
6.25397	2.22523
6.46561	2.33333
6.69841	2.44144
6.88889	2.54955
7.0582	2.65766
7.24868	2.78378
7.41799	2.89189
7.62963	3.05405
7.84127	3.1982
8.05291	3.34234
8.24339	3.48649
8.45503	3.63063
8.68783	3.79279
8.85714	3.93694
9.06878	4.11712
9.2381	4.24324
9.40741	4.40541
9.59788	4.53153
9.7672	4.67568
10	4.85586
10.254	5
10.4656	5.10811
10.6772	5.1982
11.0159	5.34234
11.2698	5.45045
11.5238	5.54054
11.7354	5.57658
11.9683	5.59459
12.1799	5.59459
12.3915	5.61261
12.709	5.63063
13.0053	5.63063
13.2381	5.64865
13.6402	5.66667
13.9788	5.7027
14.254	5.72072
14.6138	5.75676
14.9101	5.79279

## Sheet: WT_gly
Time/h	OD
0.413534	1.23423
1.76692	1.25225
3.23308	1.27027
4.47368	1.30631
5.82707	1.34234
7.40602	1.41441
8.7594	1.45045
10.3383	1.52252
11.5789	1.59459
12.594	1.64865
13.8346	1.73874
14.6241	1.82883
15.6391	1.91892
16.7669	2.06306
18.2331	2.22523
19.3609	2.35135
20.6015	2.47748
21.7293	2.56757
22.6316	2.65766
23.985	2.71171
24.8872	2.78378
25.9023	2.81982
26.9173	2.85586
27.8195	2.90991
28.7218	2.92793
29.6241	2.94595
30.6391	2.98198
31.6541	3
32.6692	3.01802
33.9098	3.05405
35.0376	3.07207
36.1654	3.09009
37.406	3.10811
38.6466	3.12613
39.5489	3.12613
40.6767	3.14414
41.6917	3.14414
43.0451	3.16216
44.2857	3.16216
45.5263	3.16216
46.6541	3.16216
47.6692	3.16216
49.3609	3.16216
50.6015	3.14414
51.8421	3.14414
52.9699	3.16216
54.4361	3.12613
55.9023	3.12613
57.3684	3.09009
58.609	3.09009
59.8496	3.07207
61.0902	3.07207
62.5564	3.05405
63.6842	3.03604
65.0376	3.03604
66.2782	3.01802
67.8571	3
69.2105	3
70.3383	2.98198
71.4662	2.96396
72.7068	2.94595
74.1729	2.92793
75.4135	2.92793
76.9925	2.90991
78.3459	2.89189
79.5865	2.87387

## Sheet: natAdelta_glu
Time/h	OD
0.0952381	1.27027
0.37037	1.27027
0.645503	1.27027
0.899471	1.28829
1.11111	1.28829
1.32275	1.30631
1.57672	1.30631
1.80952	1.32432
2.04233	1.34234
2.2963	1.34234
2.50794	1.36036
2.78307	1.36036
3.03704	1.37838
3.43915	1.43243
3.71429	1.45045
3.98942	1.48649
4.32804	1.5045
4.58201	1.52252
4.81481	1.54054
5.08995	1.59459
5.40741	1.63063
5.68254	1.66667
6	1.73874
6.40212	1.81081
6.61376	1.88288
6.86772	1.91892
7.20635	2.00901
7.43915	2.06306
7.73545	2.13514
7.90476	2.20721
8.15873	2.27928
8.4127	2.35135
8.62434	2.42342
8.81481	2.51351
9.08995	2.62162
9.28042	2.69369
9.61905	2.85586
9.87302	3
10.0847	3.09009
10.2963	3.18018
10.4233	3.21622
10.5926	3.23423
10.7619	3.28829
10.9524	3.3964
11.164	3.5045
11.3545	3.59459
11.5238	3.7027
11.7354	3.81081
11.9259	3.9009
12.0741	3.99099
12.2434	4.0991
12.4762	4.22523
12.6878	4.2973
12.8995	4.36937
13.1111	4.42342
13.3439	4.47748
13.7037	4.6036
13.9153	4.65766
14.127	4.71171
14.3175	4.76577
14.5503	4.81982
14.7407	4.85586
14.8889	4.89189

## Sheet: natAdelta_gly
Time/h	OD
5.6015	1.25225
6.61654	1.27027
7.5188	1.28829
8.42105	1.28829
9.32331	1.30631
10.2256	1.32432
11.1278	1.32432
12.0301	1.34234
12.9323	1.36036
13.7218	1.37838
14.8496	1.3964
15.8647	1.43243
16.8797	1.46847
17.8947	1.48649
18.797	1.54054
19.6992	1.57658
20.4887	1.61261
21.391	1.66667
22.1805	1.72072
23.0827	1.79279
23.8722	1.84685
24.7744	1.91892
25.5639	1.99099
26.2406	2.06306
27.1429	2.13514
27.9323	2.20721
28.8346	2.27928
29.7368	2.35135
30.5263	2.42342
31.3158	2.4955
32.1053	2.54955
33.0075	2.62162
33.6842	2.69369
34.4737	2.78378
35.1504	2.81982
35.9398	2.89189
36.6165	2.92793
37.2932	3
38.0827	3.05405
38.8722	3.12613
40.4511	3.23423
41.4662	3.30631
42.3684	3.36036
43.609	3.45045
44.7368	3.52252
45.7519	3.57658
46.7669	3.61261
47.6692	3.66667
48.5714	3.72072
49.3609	3.75676
50.2632	3.79279
51.1654	3.82883
52.0677	3.84685
52.8571	3.88288
53.6466	3.9009
54.4361	3.93694
55.5639	3.97297
56.4662	3.97297
57.1429	4.00901
57.9323	4.02703
58.7218	4.04505
59.2857	4.06306
59.7368	4.04505
60.5263	4.08108
61.5414	4.0991
62.8947	4.11712
64.0226	4.13514
65.1504	4.15315
66.0526	4.17117
67.1805	4.18919
68.4211	4.20721
69.6617	4.18919
70.6767	4.20721
71.4662	4.20721
71.9173	4.17117
72.3684	4.18919
73.2707	4.18919
74.2857	4.18919
75.3008	4.17117
76.203	4.13514
77.218	4.11712
78.1203	4.11712
79.1353	4.11712

## Sheet: Growth_rate
	growth_rate/h-1
WT-glu	0.228859
natAdelta-glu	0.143935
WT-gly	0.0524368
natAdelta-gly	0.0424627
